# Supplementary material for: Taxonomic study of Baeosega and its allies, with description of a new species of Nipponosega (Hymenoptera, Chrysididae, Amiseginae)
Source: Zookeys. 2021 May 31;1041:1–25. doi: 10.3897/zookeys.1041.66267 (PMC8184732; doi:10.3897/zookeys.1041.66267)
Supplement: XML Treatment for Baeosega [file zookeys.1041.66267-treatment1.xml]

<!DOCTYPE tp:taxon-treatment
  PUBLIC "-//TaxonX//DTD Taxonomic Treatment Publishing DTD v0 20100105//EN" "tax-treatment-NSO.dtd">
<tp:taxon-treatment xmlns:tp="http://www.plazi.org/taxpub"><tp:treatment-meta><kwd-group><label>Taxon classification</label><kwd><named-content xmlns:xlink="http://www.w3.org/1999/xlink" content-type="kingdom">Animalia</named-content></kwd><kwd><named-content xmlns:xlink="http://www.w3.org/1999/xlink" content-type="order">Hymenoptera</named-content></kwd><kwd><named-content xmlns:xlink="http://www.w3.org/1999/xlink" content-type="family">Chrysididae</named-content></kwd></kwd-group><mixed-citation publication-type="journal"><person-group><name><surname>Mita</surname><given-names>Toshiharu</given-names></name></person-group><article-title>Taxonomic study of <italic><tp:taxon-name><tp:taxon-name-part taxon-name-part-type="genus" reg="Baeosega">Baeosega</tp:taxon-name-part></tp:taxon-name></italic> and its allies, with description of a new species of <italic><tp:taxon-name><tp:taxon-name-part taxon-name-part-type="genus" reg="Nipponosega">Nipponosega</tp:taxon-name-part></tp:taxon-name></italic> (<tp:taxon-name><tp:taxon-name-part taxon-name-part-type="order">Hymenoptera</tp:taxon-name-part></tp:taxon-name>, <tp:taxon-name><tp:taxon-name-part taxon-name-part-type="family">Chrysididae</tp:taxon-name-part></tp:taxon-name>, <tp:taxon-name><tp:taxon-name-part taxon-name-part-type="subfamily">Amiseginae</tp:taxon-name-part></tp:taxon-name>)</article-title><source>Zookeys</source><day>31</day><month>5</month><year>2021</year><volume>1041</volume><fpage>1</fpage><lpage>25</lpage><pub-id pub-id-type="doi">10.3897/zookeys.1041.66267</pub-id></mixed-citation></tp:treatment-meta><tp:nomenclature><label>Genus</label><tp:taxon-name><object-id xmlns:xlink="http://www.w3.org/1999/xlink" content-type="arpha" xlink:type="simple">E13A5DAA-12CE-5A9D-8121-160F08082089</object-id>
              <tp:taxon-name-part taxon-name-part-type="genus" reg="Baeosega">Baeosega</tp:taxon-name-part>
            </tp:taxon-name><tp:taxon-authority>Krombein</tp:taxon-authority><tp:nomenclature-citation-list><tp:nomenclature-citation><tp:taxon-name>
                  <tp:taxon-name-part taxon-name-part-type="genus" reg="Baeosega">Baeosega</tp:taxon-name-part>
                </tp:taxon-name><comment>Krombein, 1983. Type species: <tp:taxon-name><tp:taxon-name-part taxon-name-part-type="genus" reg="Baeosega">Baeosega</tp:taxon-name-part> <tp:taxon-name-part taxon-name-part-type="species" reg="torrida">torrida</tp:taxon-name-part></tp:taxon-name> Krombein, 1983, original designation.</comment></tp:nomenclature-citation></tp:nomenclature-citation-list></tp:nomenclature><tp:treatment-sec sec-type="diagnosis" id="SECID0ELVAE"><title>Diagnosis.</title><p>The female of <italic><tp:taxon-name><tp:taxon-name-part taxon-name-part-type="genus" reg="Baeosega">Baeosega</tp:taxon-name-part></tp:taxon-name></italic> is superficially similar to <italic><tp:taxon-name><tp:taxon-name-part taxon-name-part-type="genus" reg="Nipponosega">Nipponosega</tp:taxon-name-part></tp:taxon-name></italic> and <italic><tp:taxon-name><tp:taxon-name-part taxon-name-part-type="genus" reg="Okinawasega">Okinawasega</tp:taxon-name-part></tp:taxon-name></italic>. However, the occipital carina is developed and reaching lower gena in <italic><tp:taxon-name><tp:taxon-name-part taxon-name-part-type="genus" reg="Nipponosega">Nipponosega</tp:taxon-name-part></tp:taxon-name></italic> (absent in <italic><tp:taxon-name><tp:taxon-name-part taxon-name-part-type="genus" reg="Baeosega">Baeosega</tp:taxon-name-part></tp:taxon-name></italic>) and the deep malar sulcus is present in <italic><tp:taxon-name><tp:taxon-name-part taxon-name-part-type="genus" reg="Okinawasega">Okinawasega</tp:taxon-name-part></tp:taxon-name></italic> (only faintly indicated in <italic><tp:taxon-name><tp:taxon-name-part taxon-name-part-type="genus" reg="Baeosega">Baeosega</tp:taxon-name-part></tp:taxon-name></italic>). The male is very similar to <italic><tp:taxon-name><tp:taxon-name-part taxon-name-part-type="genus" reg="Okinawasega">Okinawasega</tp:taxon-name-part></tp:taxon-name></italic>. The longer setae on flagellum and remarkably long R1 of the forewing are useful characters distinguishing <italic><tp:taxon-name><tp:taxon-name-part taxon-name-part-type="genus" reg="Okinawasega">Okinawasega</tp:taxon-name-part></tp:taxon-name></italic> from <italic><tp:taxon-name><tp:taxon-name-part taxon-name-part-type="genus" reg="Baeosega">Baeosega.</tp:taxon-name-part></tp:taxon-name></italic> Compared to the above two genera, the male of <italic><tp:taxon-name><tp:taxon-name-part taxon-name-part-type="genus" reg="Nipponosega">Nipponosega</tp:taxon-name-part></tp:taxon-name></italic> has the pronotum short. The pronotum of <italic><tp:taxon-name><tp:taxon-name-part taxon-name-part-type="genus" reg="Baeosega">Baeosega</tp:taxon-name-part></tp:taxon-name></italic> and <italic><tp:taxon-name><tp:taxon-name-part taxon-name-part-type="genus" reg="Okinawasega">Okinawasega</tp:taxon-name-part></tp:taxon-name></italic> is as long as or longer than mesoscutum but it is shorter in <italic><tp:taxon-name><tp:taxon-name-part taxon-name-part-type="genus" reg="Nipponosega">Nipponosega</tp:taxon-name-part></tp:taxon-name></italic>. Compared to genera found in South Asia, <italic><tp:taxon-name><tp:taxon-name-part taxon-name-part-type="genus" reg="Baeosega">Baeosega</tp:taxon-name-part></tp:taxon-name></italic> is most similar to <italic><tp:taxon-name><tp:taxon-name-part taxon-name-part-type="genus" reg="Serendibula">Serendibula</tp:taxon-name-part></tp:taxon-name></italic>. In the female of <italic><tp:taxon-name><tp:taxon-name-part taxon-name-part-type="genus" reg="Baeosega">Baeosega</tp:taxon-name-part></tp:taxon-name></italic>, the metasomal <abbrev xmlns:xlink="http://www.w3.org/1999/xlink" xlink:title="metasomal tergite numbers 2" id="ABBRID0EIZAE" xlink:type="simple">T2</abbrev> is lacking fine longitudinal carinae whereas <abbrev xmlns:xlink="http://www.w3.org/1999/xlink" xlink:title="metasomal tergite numbers 2" id="ABBRID0EMZAE" xlink:type="simple">T2</abbrev> of <italic><tp:taxon-name><tp:taxon-name-part taxon-name-part-type="genus" reg="Serendibula">Serendibula</tp:taxon-name-part></tp:taxon-name></italic> is covered with fine carinae. The male of <italic><tp:taxon-name><tp:taxon-name-part taxon-name-part-type="genus" reg="Baeosega">Baeosega</tp:taxon-name-part></tp:taxon-name></italic> can be distinguished from <italic><tp:taxon-name><tp:taxon-name-part taxon-name-part-type="genus" reg="Serendibula">Serendibula</tp:taxon-name-part></tp:taxon-name></italic> by having longer setae on antennal flagellomeres, the shorter metanotum, almost half as long as mesoscutellum (metanotum is longer, almost as long as mesoscutellum in <italic><tp:taxon-name><tp:taxon-name-part taxon-name-part-type="genus" reg="Serendibula">Serendibula</tp:taxon-name-part></tp:taxon-name></italic>) and the tubular distal apex of pterostigma (very sharp in <italic><tp:taxon-name><tp:taxon-name-part taxon-name-part-type="genus" reg="Serendibula">Serendibula</tp:taxon-name-part></tp:taxon-name></italic>). The inner tooth of tarsal claw is minute and indistinct in both female and male of <italic><tp:taxon-name><tp:taxon-name-part taxon-name-part-type="genus" reg="Baeosega">Baeosega</tp:taxon-name-part></tp:taxon-name></italic>, whereas the inner tooth is distinctively large in <italic><tp:taxon-name><tp:taxon-name-part taxon-name-part-type="genus" reg="Serendibula">Serendibula</tp:taxon-name-part></tp:taxon-name></italic>.</p></tp:treatment-sec><tp:treatment-sec sec-type="description" id="SECID0EB2AE"><title>Description.</title><p><bold>Female.</bold> Clypeal apex not thickened; malar sulcus absent or indicated as faint track; scapal basin shallow, cross-ridged, median longitudinal carina absent; occipital carina absent, at most posterior margin of vertex forming corner behind ocellar triangle; eye setose; flagellum fusiform, intermediate segments broader than long, and with ventral surface flattened. Mesosoma slender, dorsum more or less punctate; pronotum with median groove and shallow pit before lateral lobe, 1.0–1.4 × as long as combined length of mesoscutum, mesoscutellum and metanotum; mesoscutum with notauli; parapsides lacking; posterolateral corner of mesoscutum not lobate; micropterous (Fig. <xref ref-type="fig" rid="F1">1A, B</xref>), forewing pads extending to posterior margin of mesoscutellum; mesopleuron with omaulus, without scrobal sulcus; metanotum triangular and small, ca. 2/3 as long as mesoscutellum; propodeum with long dorsal surface and a pair of recumbent teeth present, meeting or almost meeting together, dorsal posterolateral angles bluntly angulate, lateral and posterior surfaces abruptly declivous. Hind coxa with dorsobasal carina; tarsal claws with a minute inner tooth. Metasoma smooth, shagreened or weakly granulated, without longitudinally striate area.</p><fig id="F1" position="float" orientation="portrait"><object-id xmlns:xlink="http://www.w3.org/1999/xlink" content-type="doi" xlink:type="simple">10.3897/zookeys.1041.66267.figure1</object-id><object-id xmlns:xlink="http://www.w3.org/1999/xlink" content-type="arpha" xlink:type="simple">1AB9B923-B65B-5008-83FA-D0AD6C9D0A26</object-id><label>Figure 1.</label><caption><p>General habitus of <tp:taxon-name><tp:taxon-name-part taxon-name-part-type="subfamily">Amiseginae</tp:taxon-name-part></tp:taxon-name><bold>A</bold><italic><tp:taxon-name><tp:taxon-name-part taxon-name-part-type="genus" reg="Baeosega">Baeosega</tp:taxon-name-part> <tp:taxon-name-part taxon-name-part-type="species" reg="humida">humida</tp:taxon-name-part></tp:taxon-name></italic> Krombein, holotype ♀ <bold>B</bold><italic><tp:taxon-name><tp:taxon-name-part taxon-name-part-type="genus" reg="Baeosega">B.</tp:taxon-name-part> <tp:taxon-name-part taxon-name-part-type="species" reg="torrida">torrida</tp:taxon-name-part></tp:taxon-name></italic> Krombein, holotype ♀ <bold>C</bold> ditto, allotype ♂ <bold>D</bold><italic><tp:taxon-name><tp:taxon-name-part taxon-name-part-type="genus" reg="Nipponosega">Nipponosega</tp:taxon-name-part> <tp:taxon-name-part taxon-name-part-type="species" reg="lineata">lineata</tp:taxon-name-part></tp:taxon-name></italic> sp. nov., holotype ♀. Scale bars: 1.0 mm.</p></caption><graphic xmlns:xlink="http://www.w3.org/1999/xlink" xlink:href="zookeys-1041-001-g001.jpg" position="float" orientation="portrait" xlink:type="simple" id="oo_550151.jpg"><uri content-type="original_file" xlink:type="simple">https://binary.pensoft.net/fig/550151</uri></graphic></fig><p><bold>Male.</bold> Clypeal apex not thickened; scapal basin flat or weakly excavated, cross-ridged; malar sulcus present; occipital carina absent; eye setose; antenna elongate, <abbrev xmlns:xlink="http://www.w3.org/1999/xlink" xlink:title="flagellomere numbers 3" id="ABBRID0EM4AE" xlink:type="simple">F3</abbrev> 2.7–3.5 × longer than wide. Mesosoma slender, dorsum densely punctate; pronotum with median groove and shallow pit before lateral lobe, slightly longer than mesoscutum, 0.5–0.6 × as long as combined length of mesoscutum, mesoscutellum and metanotum; mesoscutum with notauli; parapsidal line faintly indicated; mesopleuron without omaulus and scrobal sulcus; metanotum approximately half mesoscutellum; a pair of recumbent teeth present, meeting or almost meeting together; propodeum with dorsal posterolateral angles bluntly angulate, posterior surface abruptly declivous; fully winged (Fig. <xref ref-type="fig" rid="F1">1C</xref>), pterostigma thin; R1 not indicated, distal apex tubular; Rs extended by weakly curved dark streak; medial vein arising before cu-a. Hind coxa with dorsobasal carina; tarsal claws with a minute inner tooth. Metasoma sparsely punctate with smooth interspaces.</p></tp:treatment-sec><tp:treatment-sec sec-type="distribution" id="SECID0EU4AE"><title>Distribution.</title><p>Oriental region: Sri Lanka.</p></tp:treatment-sec><tp:treatment-sec sec-type="host" id="SECID0EZ4AE"><title>Hosts.</title><p>Unknown.</p></tp:treatment-sec><tp:treatment-sec sec-type="remarks" id="SECID0E54AE"><title>Remarks.</title><p>According to <xref ref-type="bibr" rid="B11">Krombein (1983)</xref>, the female of <italic><tp:taxon-name><tp:taxon-name-part taxon-name-part-type="genus" reg="Baeosega">Baeosega</tp:taxon-name-part></tp:taxon-name></italic> has no malar groove. However, a trace of a groove is present from the lower margin of the eye to the mandibular base. A minute inner tooth is also present in the claws of both female and male, but the size of tooth is remarkably small compared to <italic><tp:taxon-name><tp:taxon-name-part taxon-name-part-type="genus" reg="Serendibula">Serendibula</tp:taxon-name-part></tp:taxon-name></italic>.</p><fig id="F2" position="float" orientation="portrait"><object-id xmlns:xlink="http://www.w3.org/1999/xlink" content-type="doi" xlink:type="simple">10.3897/zookeys.1041.66267.figure2</object-id><object-id xmlns:xlink="http://www.w3.org/1999/xlink" content-type="arpha" xlink:type="simple">263F2BE6-353A-512B-8A50-9B411B570122</object-id><label>Figure 2.</label><caption><p>General habitus of <tp:taxon-name><tp:taxon-name-part taxon-name-part-type="subfamily">Amiseginae</tp:taxon-name-part></tp:taxon-name><bold>A</bold><italic><tp:taxon-name><tp:taxon-name-part taxon-name-part-type="genus" reg="Nipponosega">Nipponosega</tp:taxon-name-part> <tp:taxon-name-part taxon-name-part-type="species" reg="yamanei">yamanei</tp:taxon-name-part></tp:taxon-name></italic> Kurzenko &amp; Lelej, holotype ♀ <bold>B</bold> ditto, ♂ <bold>C</bold><italic><tp:taxon-name><tp:taxon-name-part taxon-name-part-type="genus" reg="Okinawasega">Okinawasega</tp:taxon-name-part> <tp:taxon-name-part taxon-name-part-type="species" reg="eguchii">eguchii</tp:taxon-name-part></tp:taxon-name></italic> Terayama ♀ <bold>D</bold> ditto, holotype ♂. Scale bars: 1.0 mm.</p></caption><graphic xmlns:xlink="http://www.w3.org/1999/xlink" xlink:href="zookeys-1041-001-g002.jpg" position="float" orientation="portrait" xlink:type="simple" id="oo_550152.jpg"><uri content-type="original_file" xlink:type="simple">https://binary.pensoft.net/fig/550152</uri></graphic></fig></tp:treatment-sec><ref-list><ref id="B11"><mixed-citation xmlns:xlink="http://www.w3.org/1999/xlink" xlink:type="simple"><person-group><name name-style="western"><surname>Krombein</surname><given-names>KV</given-names></name></person-group> (<year>1983</year>) Biosystematic studies of Ceylonese wasps, XI: a monograph of the <tp:taxon-name><tp:taxon-name-part taxon-name-part-type="subfamily">Amiseginae</tp:taxon-name-part></tp:taxon-name> and <tp:taxon-name><tp:taxon-name-part taxon-name-part-type="subfamily">Loboscelidiinae</tp:taxon-name-part></tp:taxon-name> (<tp:taxon-name><tp:taxon-name-part taxon-name-part-type="order">Hymenoptera</tp:taxon-name-part></tp:taxon-name>: <tp:taxon-name><tp:taxon-name-part taxon-name-part-type="family">Chrysididae</tp:taxon-name-part></tp:taxon-name>). Journal of the Kansas Entomological Society (376): 1–79. <ext-link xlink:type="simple" ext-link-type="doi" xlink:href="10.5479/si.00810282.376">https://doi.org/10.5479/si.00810282.376</ext-link></mixed-citation></ref></ref-list></tp:taxon-treatment>
