# Supplementary material for: Taxonomic study of Baeosega and its allies, with description of a new species of Nipponosega (Hymenoptera, Chrysididae, Amiseginae)
Source: Zookeys. 2021 May 31;1041:1–25. doi: 10.3897/zookeys.1041.66267 (PMC8184732; doi:10.3897/zookeys.1041.66267)
Supplement: XML Treatment for Baeosega humida [file zookeys.1041.66267-treatment2.xml]

<!DOCTYPE tp:taxon-treatment
  PUBLIC "-//TaxonX//DTD Taxonomic Treatment Publishing DTD v0 20100105//EN" "tax-treatment-NSO.dtd">
<tp:taxon-treatment xmlns:tp="http://www.plazi.org/taxpub"><tp:treatment-meta><kwd-group><label>Taxon classification</label><kwd><named-content xmlns:xlink="http://www.w3.org/1999/xlink" content-type="kingdom">Animalia</named-content></kwd><kwd><named-content xmlns:xlink="http://www.w3.org/1999/xlink" content-type="order">Hymenoptera</named-content></kwd><kwd><named-content xmlns:xlink="http://www.w3.org/1999/xlink" content-type="family">Chrysididae</named-content></kwd></kwd-group><mixed-citation publication-type="journal"><person-group><name><surname>Mita</surname><given-names>Toshiharu</given-names></name></person-group><article-title>Taxonomic study of <italic><tp:taxon-name><tp:taxon-name-part taxon-name-part-type="genus" reg="Baeosega">Baeosega</tp:taxon-name-part></tp:taxon-name></italic> and its allies, with description of a new species of <italic><tp:taxon-name><tp:taxon-name-part taxon-name-part-type="genus" reg="Nipponosega">Nipponosega</tp:taxon-name-part></tp:taxon-name></italic> (<tp:taxon-name><tp:taxon-name-part taxon-name-part-type="order">Hymenoptera</tp:taxon-name-part></tp:taxon-name>, <tp:taxon-name><tp:taxon-name-part taxon-name-part-type="family">Chrysididae</tp:taxon-name-part></tp:taxon-name>, <tp:taxon-name><tp:taxon-name-part taxon-name-part-type="subfamily">Amiseginae</tp:taxon-name-part></tp:taxon-name>)</article-title><source>Zookeys</source><day>31</day><month>5</month><year>2021</year><volume>1041</volume><fpage>1</fpage><lpage>25</lpage><pub-id pub-id-type="doi">10.3897/zookeys.1041.66267</pub-id></mixed-citation></tp:treatment-meta><tp:nomenclature><tp:taxon-name><object-id xmlns:xlink="http://www.w3.org/1999/xlink" content-type="arpha" xlink:type="simple">0D1BEE9A-C2F5-56A5-890B-4A03545B8995</object-id>
              <tp:taxon-name-part taxon-name-part-type="genus" reg="Baeosega">Baeosega</tp:taxon-name-part>
              <tp:taxon-name-part taxon-name-part-type="species" reg="humida">humida</tp:taxon-name-part>
            </tp:taxon-name><tp:taxon-authority>Krombein, 1983</tp:taxon-authority><xref ref-type="fig" rid="F1">Figures 1A</xref><xref ref-type="fig" rid="F3">, 3</xref><xref ref-type="fig" rid="F4">, 4</xref><tp:nomenclature-citation-list><tp:nomenclature-citation><tp:taxon-name>
                  <tp:taxon-name-part taxon-name-part-type="genus" reg="Baeosega">Baeosega</tp:taxon-name-part> <tp:taxon-name-part taxon-name-part-type="species" reg="humida">humida</tp:taxon-name-part></tp:taxon-name><comment>Krombein, 1983: 46, holotype ♀ by original designation. Type locality: Central Province, Kandy District, Kandy, Udawattakele Sanctuary (Sri Lanka).</comment></tp:nomenclature-citation><tp:nomenclature-citation><tp:taxon-name>
                  <tp:taxon-name-part taxon-name-part-type="genus" reg="Baeosega">Baeosega</tp:taxon-name-part> <tp:taxon-name-part taxon-name-part-type="species" reg="laticeps">laticeps</tp:taxon-name-part></tp:taxon-name><comment>Krombein, 1983: 48, holotype ♀ by original designation, new synonymy. Type locality: Central Province, Kandy District, Kandy, Udawattakele Sanctuary (Sri Lanka).</comment></tp:nomenclature-citation></tp:nomenclature-citation-list></tp:nomenclature><tp:treatment-sec sec-type="material" id="SECID0ESCAG"><title>Specimens examined.</title><p><bold><italic>Holotypes</italic>. <italic><tp:taxon-name><tp:taxon-name-part taxon-name-part-type="genus" reg="Baeosega">Baeosega</tp:taxon-name-part> <tp:taxon-name-part taxon-name-part-type="species" reg="humida">humida</tp:taxon-name-part></tp:taxon-name></italic></bold>: Sri Lanka ♀, “SRI LANKA: Kan. Dist./ Udawattakele Sanct./ Elevation 1800 ft./ 23–25-IX-1980”, “Collected/ on or in/ leaf litter”, “K.V. Krombein/ P.B. Karunaratne/ L. Jayawickrema/ V. Gunawardane/ P. Liyanage” “HOLOTYPE/ BAEOSEGA/ HUMIDA/ Karl V. Krombein”, “Type No./ 100454/ U.S.N.M.” (<named-content xmlns:xlink="http://www.w3.org/1999/xlink" content-type="dwc:institutional_code" xlink:type="simple">USNM</named-content>); <bold><italic><tp:taxon-name><tp:taxon-name-part taxon-name-part-type="genus" reg="Baeosega">Baeosega</tp:taxon-name-part> <tp:taxon-name-part taxon-name-part-type="species" reg="laticeps">laticeps</tp:taxon-name-part></tp:taxon-name></italic></bold>: Sri Lanka ♀, “SRI LANKA: Kan. Dist./ Udawattakele Sanct./ 25–27-IV-1981”, “collected on or/ in leaf litter”, “K.V. Krombein/ T. Wijesinhe/ L. Jayawickrema”, “HOLOTYPE/ BAEOSEGA/ LATICEPS/ Karl V. Krombein”, “Type No./ 100455/ U.S.N.M.” (<named-content xmlns:xlink="http://www.w3.org/1999/xlink" content-type="dwc:institutional_code" xlink:type="simple">USNM</named-content>). <bold><italic>Paratypes</italic>. <italic><tp:taxon-name><tp:taxon-name-part taxon-name-part-type="genus" reg="Baeosega">B.</tp:taxon-name-part> <tp:taxon-name-part taxon-name-part-type="species" reg="humida">humida</tp:taxon-name-part></tp:taxon-name></italic></bold>: Sri Lanka 1♂ (allotype), same locality as holotype, but collected at 21–22.IX.1980 (<named-content xmlns:xlink="http://www.w3.org/1999/xlink" content-type="dwc:institutional_code" xlink:type="simple">USNM</named-content>); 4♀, same as above but K.V. Krombein, L. Jayawickrema, V. Gunawardane, T. Wijesinhe leg. (<named-content xmlns:xlink="http://www.w3.org/1999/xlink" content-type="dwc:institutional_code" xlink:type="simple">USNM</named-content>); 4♀1♂, same locality as above, but collected at 23–25.IX.1980, K.V. Krombein, P.B. Karunaratne, L. Jayawickrema, V. Gunawardane, P. Liyanage leg. (<named-content xmlns:xlink="http://www.w3.org/1999/xlink" content-type="dwc:institutional_code" xlink:type="simple">USNM</named-content>); 1♀, same locality as above, but 12–14.X.1980, K.V. Krombein, P.B. Karunaratne, L. Jayawickrema, V. Gunawardane, T. Wijesinhe leg. (<named-content xmlns:xlink="http://www.w3.org/1999/xlink" content-type="dwc:institutional_code" xlink:type="simple">USNM</named-content>); 8♀, same locality as above, but 25–27.IV.1981, K.V. Krombein, T. Wijesinhe, L. Weeratunge leg. (<named-content xmlns:xlink="http://www.w3.org/1999/xlink" content-type="dwc:institutional_code" xlink:type="simple">USNM</named-content>); 1♂, same locality and collectors as above, but 22.V.1981 (<named-content xmlns:xlink="http://www.w3.org/1999/xlink" content-type="dwc:institutional_code" xlink:type="simple">USNM</named-content>); <bold><italic><tp:taxon-name><tp:taxon-name-part taxon-name-part-type="genus" reg="Baeosega">B.</tp:taxon-name-part> <tp:taxon-name-part taxon-name-part-type="species" reg="laticeps">laticeps</tp:taxon-name-part></tp:taxon-name></italic></bold>: Sri Lanka 2♀, same as locality as holotype of <italic><tp:taxon-name><tp:taxon-name-part taxon-name-part-type="genus" reg="Baeosega">B.</tp:taxon-name-part> <tp:taxon-name-part taxon-name-part-type="species" reg="laticeps">laticeps</tp:taxon-name-part></tp:taxon-name></italic>, but 12–14.X.1980, K.V. Krombein, P.B. Karunaratne, L. Jayawickrema, V. Gunawardane leg. (<named-content xmlns:xlink="http://www.w3.org/1999/xlink" content-type="dwc:institutional_code" xlink:type="simple">USNM</named-content>).</p></tp:treatment-sec><tp:treatment-sec sec-type="diagnosis" id="SECID0EKGAG"><title>Diagnosis.</title><p>The female of <italic><tp:taxon-name><tp:taxon-name-part taxon-name-part-type="genus" reg="Baeosega">Baeosega</tp:taxon-name-part> <tp:taxon-name-part taxon-name-part-type="species" reg="humida">humida</tp:taxon-name-part></tp:taxon-name></italic> Krombein can be distinguished from <italic><tp:taxon-name><tp:taxon-name-part taxon-name-part-type="genus" reg="Baeosega">B.</tp:taxon-name-part> <tp:taxon-name-part taxon-name-part-type="species" reg="torrida">torrida</tp:taxon-name-part></tp:taxon-name></italic> Krombein, the other known species of <italic><tp:taxon-name><tp:taxon-name-part taxon-name-part-type="genus" reg="Baeosega">Baeosega</tp:taxon-name-part></tp:taxon-name></italic>, by having the smooth metasoma. The male is similar to <italic><tp:taxon-name><tp:taxon-name-part taxon-name-part-type="genus" reg="Baeosega">B.</tp:taxon-name-part> <tp:taxon-name-part taxon-name-part-type="species" reg="torrida">torrida</tp:taxon-name-part></tp:taxon-name></italic>, however, <italic><tp:taxon-name><tp:taxon-name-part taxon-name-part-type="genus" reg="Baeosega">B.</tp:taxon-name-part> <tp:taxon-name-part taxon-name-part-type="species" reg="humida">humida</tp:taxon-name-part></tp:taxon-name></italic> can be distinguished from <italic><tp:taxon-name><tp:taxon-name-part taxon-name-part-type="genus" reg="Baeosega">B.</tp:taxon-name-part> <tp:taxon-name-part taxon-name-part-type="species" reg="torrida">torrida</tp:taxon-name-part></tp:taxon-name></italic> by the short <abbrev xmlns:xlink="http://www.w3.org/1999/xlink" xlink:title="flagellomere numbers 3" id="ABBRID0EOIAG" xlink:type="simple">F3</abbrev> (2.7 × as long as wide). Punctures on mesepisternum are often separated with each other, but sometimes contiguous as in <italic><tp:taxon-name><tp:taxon-name-part taxon-name-part-type="genus" reg="Baeosega">B.</tp:taxon-name-part> <tp:taxon-name-part taxon-name-part-type="species" reg="torrida">torrida</tp:taxon-name-part></tp:taxon-name></italic>. The body color of both female and male is brownish unlike <italic><tp:taxon-name><tp:taxon-name-part taxon-name-part-type="genus" reg="Baeosega">B.</tp:taxon-name-part> <tp:taxon-name-part taxon-name-part-type="species" reg="torrida">torrida</tp:taxon-name-part></tp:taxon-name></italic>. Other diagnostic characters are as follows: (female) body length 2.3–2.7 mm; head (Figs <xref ref-type="fig" rid="F1">1A</xref>, <xref ref-type="fig" rid="F3">3A, B</xref>) black, bearing faint bronzy tint, punctate with interspaces granulated, except the costate scapal basin; malar sulcus indicated by a faint groove; occipital carina absent, only posterior margin of vertex forming corner behind ocellar triangle; mesosoma (Fig. <xref ref-type="fig" rid="F3">3C, D</xref>) dark brown to brown, part of pronotum, mesoscutum and metanotum darkened; surface punctate with interspaces granulated; (male) body length 2.3–2.7 mm; head (Fig. <xref ref-type="fig" rid="F4">4A</xref>) dorsally dark brown with face testaceous, punctate by densely located punctures; occipital carina absent; mesosoma (Fig. <xref ref-type="fig" rid="F4">4C</xref>) dark brown with mesoscutum blackish, punctate as head; postero-lateral corner of propodeum with distinctly producing angle.</p><fig id="F3" position="float" orientation="portrait"><object-id xmlns:xlink="http://www.w3.org/1999/xlink" content-type="doi" xlink:type="simple">10.3897/zookeys.1041.66267.figure3</object-id><object-id xmlns:xlink="http://www.w3.org/1999/xlink" content-type="arpha" xlink:type="simple">32FFB71A-D6E9-5426-B310-2F37CBE3BC59</object-id><label>Figure 3.</label><caption><p><italic><tp:taxon-name><tp:taxon-name-part taxon-name-part-type="genus" reg="Baeosega">Baeosega</tp:taxon-name-part> <tp:taxon-name-part taxon-name-part-type="species" reg="humida">humida</tp:taxon-name-part></tp:taxon-name></italic> Krombein ♀ <bold>A</bold> holotype of <italic><tp:taxon-name><tp:taxon-name-part taxon-name-part-type="genus" reg="Baeosega">B.</tp:taxon-name-part> <tp:taxon-name-part taxon-name-part-type="species" reg="humida">humida</tp:taxon-name-part></tp:taxon-name></italic>, head in frontal view <bold>B</bold> ditto, dorsal view <bold>C</bold> ditto, mesosoma <bold>D</bold> holotype of <italic><tp:taxon-name><tp:taxon-name-part taxon-name-part-type="genus" reg="Baeosega">B.</tp:taxon-name-part> <tp:taxon-name-part taxon-name-part-type="species" reg="laticeps">laticeps</tp:taxon-name-part></tp:taxon-name></italic>, mesosoma. Scale bars: 0.5 mm.</p></caption><graphic xmlns:xlink="http://www.w3.org/1999/xlink" xlink:href="zookeys-1041-001-g003.jpg" position="float" orientation="portrait" xlink:type="simple" id="oo_550153.jpg"><uri content-type="original_file" xlink:type="simple">https://binary.pensoft.net/fig/550153</uri></graphic></fig></tp:treatment-sec><tp:treatment-sec sec-type="distribution" id="SECID0ESLAG"><title>Distribution.</title><p>Sri Lanka (Central Province, Kandy District).</p></tp:treatment-sec><tp:treatment-sec sec-type="remarks" id="SECID0EXLAG"><title>Remarks.</title><p>According to <xref ref-type="bibr" rid="B11">Krombein (1983)</xref>, the slender proportion of the head and mesosoma of <italic><tp:taxon-name><tp:taxon-name-part taxon-name-part-type="genus" reg="Baeosega">Baeosega</tp:taxon-name-part> <tp:taxon-name-part taxon-name-part-type="species" reg="laticeps">laticeps</tp:taxon-name-part></tp:taxon-name></italic> Krombein is the important diagnostic character separating it from <italic><tp:taxon-name><tp:taxon-name-part taxon-name-part-type="genus" reg="Baeosega">B.</tp:taxon-name-part> <tp:taxon-name-part taxon-name-part-type="species" reg="humida">humida</tp:taxon-name-part></tp:taxon-name></italic> Krombein. However, the body proportion can be variable to some extent. This variation is probably caused by the different shape of the host egg. Because there is no significant difference except for the proportion (slightly compressed laterally or not), <italic><tp:taxon-name><tp:taxon-name-part taxon-name-part-type="genus" reg="Baeosega">B.</tp:taxon-name-part> <tp:taxon-name-part taxon-name-part-type="species" reg="laticeps">laticeps</tp:taxon-name-part></tp:taxon-name></italic> is considered to be a junior subjective synonym of <italic><tp:taxon-name><tp:taxon-name-part taxon-name-part-type="genus" reg="Baeosega">B.</tp:taxon-name-part> <tp:taxon-name-part taxon-name-part-type="species" reg="humida">humida</tp:taxon-name-part></tp:taxon-name></italic>.</p><fig id="F4" position="float" orientation="portrait"><object-id xmlns:xlink="http://www.w3.org/1999/xlink" content-type="doi" xlink:type="simple">10.3897/zookeys.1041.66267.figure4</object-id><object-id xmlns:xlink="http://www.w3.org/1999/xlink" content-type="arpha" xlink:type="simple">A8A66403-4441-59B4-873D-3A9EBDF3C614</object-id><label>Figure 4.</label><caption><p><italic><tp:taxon-name><tp:taxon-name-part taxon-name-part-type="genus" reg="Baeosega">Baeosega</tp:taxon-name-part> <tp:taxon-name-part taxon-name-part-type="species" reg="humida">humida</tp:taxon-name-part></tp:taxon-name></italic> Krombein, allotype ♂ <bold>A</bold> head in dorsal view <bold>B</bold> forewing <bold>C</bold> mesosoma. Scale bars: 0.5 mm.</p></caption><graphic xmlns:xlink="http://www.w3.org/1999/xlink" xlink:href="zookeys-1041-001-g004.jpg" position="float" orientation="portrait" xlink:type="simple" id="oo_550154.jpg"><uri content-type="original_file" xlink:type="simple">https://binary.pensoft.net/fig/550154</uri></graphic></fig></tp:treatment-sec><tp:treatment-sec><!--Section generated to contain objects referenced in tp:taxon-treatment.--><fig id="F1" position="float" orientation="portrait"><object-id xmlns:xlink="http://www.w3.org/1999/xlink" content-type="doi" xlink:type="simple">10.3897/zookeys.1041.66267.figure1</object-id><object-id xmlns:xlink="http://www.w3.org/1999/xlink" content-type="arpha" xlink:type="simple">1AB9B923-B65B-5008-83FA-D0AD6C9D0A26</object-id><label>Figure 1.</label><caption><p>General habitus of <tp:taxon-name><tp:taxon-name-part taxon-name-part-type="subfamily">Amiseginae</tp:taxon-name-part></tp:taxon-name><bold>A</bold><italic><tp:taxon-name><tp:taxon-name-part taxon-name-part-type="genus" reg="Baeosega">Baeosega</tp:taxon-name-part> <tp:taxon-name-part taxon-name-part-type="species" reg="humida">humida</tp:taxon-name-part></tp:taxon-name></italic> Krombein, holotype ♀ <bold>B</bold><italic><tp:taxon-name><tp:taxon-name-part taxon-name-part-type="genus" reg="Baeosega">B.</tp:taxon-name-part> <tp:taxon-name-part taxon-name-part-type="species" reg="torrida">torrida</tp:taxon-name-part></tp:taxon-name></italic> Krombein, holotype ♀ <bold>C</bold> ditto, allotype ♂ <bold>D</bold><italic><tp:taxon-name><tp:taxon-name-part taxon-name-part-type="genus" reg="Nipponosega">Nipponosega</tp:taxon-name-part> <tp:taxon-name-part taxon-name-part-type="species" reg="lineata">lineata</tp:taxon-name-part></tp:taxon-name></italic> sp. nov., holotype ♀. Scale bars: 1.0 mm.</p></caption><graphic xmlns:xlink="http://www.w3.org/1999/xlink" xlink:href="zookeys-1041-001-g001.jpg" position="float" orientation="portrait" xlink:type="simple" id="oo_550151.jpg"><uri content-type="original_file" xlink:type="simple">https://binary.pensoft.net/fig/550151</uri></graphic></fig></tp:treatment-sec><ref-list><ref id="B11"><mixed-citation xmlns:xlink="http://www.w3.org/1999/xlink" xlink:type="simple"><person-group><name name-style="western"><surname>Krombein</surname><given-names>KV</given-names></name></person-group> (<year>1983</year>) Biosystematic studies of Ceylonese wasps, XI: a monograph of the <tp:taxon-name><tp:taxon-name-part taxon-name-part-type="subfamily">Amiseginae</tp:taxon-name-part></tp:taxon-name> and <tp:taxon-name><tp:taxon-name-part taxon-name-part-type="subfamily">Loboscelidiinae</tp:taxon-name-part></tp:taxon-name> (<tp:taxon-name><tp:taxon-name-part taxon-name-part-type="order">Hymenoptera</tp:taxon-name-part></tp:taxon-name>: <tp:taxon-name><tp:taxon-name-part taxon-name-part-type="family">Chrysididae</tp:taxon-name-part></tp:taxon-name>). Journal of the Kansas Entomological Society (376): 1–79. <ext-link xlink:type="simple" ext-link-type="doi" xlink:href="10.5479/si.00810282.376">https://doi.org/10.5479/si.00810282.376</ext-link></mixed-citation></ref></ref-list></tp:taxon-treatment>
