# Supplementary material for: Taxonomic study of Baeosega and its allies, with description of a new species of Nipponosega (Hymenoptera, Chrysididae, Amiseginae)
Source: Zookeys. 2021 May 31;1041:1–25. doi: 10.3897/zookeys.1041.66267 (PMC8184732; doi:10.3897/zookeys.1041.66267)
Supplement: XML Treatment for Baeosega torrida [file zookeys.1041.66267-treatment3.xml]

<!DOCTYPE tp:taxon-treatment
  PUBLIC "-//TaxonX//DTD Taxonomic Treatment Publishing DTD v0 20100105//EN" "tax-treatment-NSO.dtd">
<tp:taxon-treatment xmlns:tp="http://www.plazi.org/taxpub"><tp:treatment-meta><kwd-group><label>Taxon classification</label><kwd><named-content xmlns:xlink="http://www.w3.org/1999/xlink" content-type="kingdom">Animalia</named-content></kwd><kwd><named-content xmlns:xlink="http://www.w3.org/1999/xlink" content-type="order">Hymenoptera</named-content></kwd><kwd><named-content xmlns:xlink="http://www.w3.org/1999/xlink" content-type="family">Chrysididae</named-content></kwd></kwd-group><mixed-citation publication-type="journal"><person-group><name><surname>Mita</surname><given-names>Toshiharu</given-names></name></person-group><article-title>Taxonomic study of <italic><tp:taxon-name><tp:taxon-name-part taxon-name-part-type="genus" reg="Baeosega">Baeosega</tp:taxon-name-part></tp:taxon-name></italic> and its allies, with description of a new species of <italic><tp:taxon-name><tp:taxon-name-part taxon-name-part-type="genus" reg="Nipponosega">Nipponosega</tp:taxon-name-part></tp:taxon-name></italic> (<tp:taxon-name><tp:taxon-name-part taxon-name-part-type="order">Hymenoptera</tp:taxon-name-part></tp:taxon-name>, <tp:taxon-name><tp:taxon-name-part taxon-name-part-type="family">Chrysididae</tp:taxon-name-part></tp:taxon-name>, <tp:taxon-name><tp:taxon-name-part taxon-name-part-type="subfamily">Amiseginae</tp:taxon-name-part></tp:taxon-name>)</article-title><source>Zookeys</source><day>31</day><month>5</month><year>2021</year><volume>1041</volume><fpage>1</fpage><lpage>25</lpage><pub-id pub-id-type="doi">10.3897/zookeys.1041.66267</pub-id></mixed-citation></tp:treatment-meta><tp:nomenclature><tp:taxon-name><object-id xmlns:xlink="http://www.w3.org/1999/xlink" content-type="arpha" xlink:type="simple">CDA3FB12-6E83-58DD-BD1C-E0BB6572CFF4</object-id>
              <tp:taxon-name-part taxon-name-part-type="genus" reg="Baeosega">Baeosega</tp:taxon-name-part>
              <tp:taxon-name-part taxon-name-part-type="species" reg="torrida">torrida</tp:taxon-name-part>
            </tp:taxon-name><tp:taxon-authority>Krombein, 1983</tp:taxon-authority><xref ref-type="fig" rid="F1">Figures 1B, C</xref><xref ref-type="fig" rid="F5">, 5</xref><xref ref-type="fig" rid="F6">, 6</xref><tp:nomenclature-citation-list><tp:nomenclature-citation><tp:taxon-name>
                  <tp:taxon-name-part taxon-name-part-type="genus" reg="Baeosega">Baeosega</tp:taxon-name-part> <tp:taxon-name-part taxon-name-part-type="species" reg="torrida">torrida</tp:taxon-name-part></tp:taxon-name><comment>Krombein, 1983: 44, holotype ♀ by original designation. Type locality: Angunakolapelessa, Uva District, Southern Province, Sri Lanka.</comment></tp:nomenclature-citation></tp:nomenclature-citation-list></tp:nomenclature><tp:treatment-sec sec-type="material" id="SECID0EIQAG"><title>Specimens examined.</title><p><bold><italic>Holotype</italic>.</bold> Sri Lanka ♀, “SRI LANKA: Mon. Dist./ Angunakolapelessa/ 22-28-III-1981”, “collected on or/ in leaf litter”, “K. V. Krombein/ T. Wijesinhe/ L. Weeratunge”, “HOLOTYPE/ BAEOSEGA/ TORRIDA/ Karl V. Krombein”, “Type No./ 100453/ U.S.N.M.” (hand-written) “2083468”. <bold><italic>Paratypes</italic>.</bold> Sri Lanka 1♂ (allotype), same as holotype, but 100 m alt., 23.I.1979, <abbrev xmlns:xlink="http://www.w3.org/1999/xlink" xlink:title="Malaise traps" id="ABBRID0EXQAG" xlink:type="simple">MsT</abbrev> (<named-content xmlns:xlink="http://www.w3.org/1999/xlink" content-type="dwc:institutional_code" xlink:type="simple">USNM</named-content>); 1♂, same as above (<named-content xmlns:xlink="http://www.w3.org/1999/xlink" content-type="dwc:institutional_code" xlink:type="simple">USNM</named-content>).</p></tp:treatment-sec><tp:treatment-sec sec-type="diagnosis" id="SECID0EFRAG"><title>Diagnosis.</title><p>The female of <italic><tp:taxon-name><tp:taxon-name-part taxon-name-part-type="genus" reg="Baeosega">Baeosega</tp:taxon-name-part> <tp:taxon-name-part taxon-name-part-type="species" reg="torrida">torrida</tp:taxon-name-part></tp:taxon-name></italic> Krombein can be distinguished from <italic><tp:taxon-name><tp:taxon-name-part taxon-name-part-type="genus" reg="Baeosega">B.</tp:taxon-name-part> <tp:taxon-name-part taxon-name-part-type="species" reg="humida">humida</tp:taxon-name-part></tp:taxon-name></italic> Krombein by having the rugulose anterior declivity of <abbrev xmlns:xlink="http://www.w3.org/1999/xlink" xlink:title="metasomal tergite numbers 1" id="ABBRID0EBSAG" xlink:type="simple">T1</abbrev> (Fig. <xref ref-type="fig" rid="F5">5C</xref>) and the strongly granulated dorsum of metasoma (Fig. <xref ref-type="fig" rid="F5">5D</xref>). Superficially, the reddish mesosoma is similar to <italic><tp:taxon-name><tp:taxon-name-part taxon-name-part-type="genus" reg="Nipponosega">Nipponosega</tp:taxon-name-part></tp:taxon-name></italic> females and <italic><tp:taxon-name><tp:taxon-name-part taxon-name-part-type="genus" reg="Serendibula">Serendibula</tp:taxon-name-part> <tp:taxon-name-part taxon-name-part-type="species" reg="deraniyagalai">deraniyagalai</tp:taxon-name-part></tp:taxon-name></italic> Krombein. The male of <italic><tp:taxon-name><tp:taxon-name-part taxon-name-part-type="genus" reg="Baeosega">B.</tp:taxon-name-part> <tp:taxon-name-part taxon-name-part-type="species" reg="torrida">torrida</tp:taxon-name-part></tp:taxon-name></italic> is similar to <italic><tp:taxon-name><tp:taxon-name-part taxon-name-part-type="genus" reg="Baeosega">B.</tp:taxon-name-part> <tp:taxon-name-part taxon-name-part-type="species" reg="humida">humida</tp:taxon-name-part></tp:taxon-name></italic>, however, the <abbrev xmlns:xlink="http://www.w3.org/1999/xlink" xlink:title="flagellomere numbers 3" id="ABBRID0EVTAG" xlink:type="simple">F3</abbrev> is longer (3.5 × as long as wide) unlike <italic><tp:taxon-name><tp:taxon-name-part taxon-name-part-type="genus" reg="Baeosega">B.</tp:taxon-name-part> <tp:taxon-name-part taxon-name-part-type="species" reg="humida">humida</tp:taxon-name-part></tp:taxon-name></italic>. Other diagnostic characters are as follows: (female) body length 1.8–2.7 mm; head (Figs <xref ref-type="fig" rid="F1">1B</xref>, <xref ref-type="fig" rid="F5">5A, B</xref>) black, bearing faint bronzy tint, punctate with interspaces granulated; malar sulcus indicated by a faint groove; occipital carina absent; mesosoma (Figs <xref ref-type="fig" rid="F1">1B</xref>, <xref ref-type="fig" rid="F5">5C</xref>) punctate with interspaces strongly granulated; metasoma (Fig. <xref ref-type="fig" rid="F5">5D</xref>) blackish; stout silvery subdecumbent setae on mesosoma and metasoma; (male) body length 2.3–2.5 mm; head (Figs <xref ref-type="fig" rid="F1">1C</xref>, <xref ref-type="fig" rid="F6">6A, B</xref>) testaceous with dark flagellum, rarely around ocellar region brown, punctate by densely located punctures; occipital carina absent; mesosoma (Figs <xref ref-type="fig" rid="F1">1C</xref>, <xref ref-type="fig" rid="F6">6C</xref>) testaceous with mesoscutum, mesoscutellum, metanotum and dorsum of propodeum brown or rarely reddish, punctate as head; punctures on mesepisternum largely contiguous; postero-lateral corner of propodeum with weakly producing angle.</p><fig id="F5" position="float" orientation="portrait"><object-id xmlns:xlink="http://www.w3.org/1999/xlink" content-type="doi" xlink:type="simple">10.3897/zookeys.1041.66267.figure5</object-id><object-id xmlns:xlink="http://www.w3.org/1999/xlink" content-type="arpha" xlink:type="simple">DD2A2857-C4D8-5D8D-80FC-DAF5468CFCBA</object-id><label>Figure 5.</label><caption><p><italic><tp:taxon-name><tp:taxon-name-part taxon-name-part-type="genus" reg="Baeosega">Baeosega</tp:taxon-name-part> <tp:taxon-name-part taxon-name-part-type="species" reg="torrida">torrida</tp:taxon-name-part></tp:taxon-name></italic> Krombein, holotype ♀ <bold>A</bold> head in frontal view <bold>B</bold> ditto, dorsal view <bold>C</bold> mesosoma <bold>D</bold> metasoma. Scale bars: 0.5 mm.</p></caption><graphic xmlns:xlink="http://www.w3.org/1999/xlink" xlink:href="zookeys-1041-001-g005.jpg" position="float" orientation="portrait" xlink:type="simple" id="oo_550155.jpg"><uri content-type="original_file" xlink:type="simple">https://binary.pensoft.net/fig/550155</uri></graphic></fig></tp:treatment-sec><tp:treatment-sec sec-type="distribution" id="SECID0EIWAG"><title>Distribution.</title><p>Sri Lanka (Uva Province: Monaragala District; Southern Province: Hambantota District; Central Province: Kandy District, Matale District)</p><fig id="F6" position="float" orientation="portrait"><object-id xmlns:xlink="http://www.w3.org/1999/xlink" content-type="doi" xlink:type="simple">10.3897/zookeys.1041.66267.figure6</object-id><object-id xmlns:xlink="http://www.w3.org/1999/xlink" content-type="arpha" xlink:type="simple">073B8305-FF12-5FE3-998B-DDE9113F794E</object-id><label>Figure 6.</label><caption><p><italic><tp:taxon-name><tp:taxon-name-part taxon-name-part-type="genus" reg="Baeosega">Baeosega</tp:taxon-name-part> <tp:taxon-name-part taxon-name-part-type="species" reg="torrida">torrida</tp:taxon-name-part></tp:taxon-name></italic> Krombein ♂ <bold>A</bold> head in frontal view, paratype <bold>B</bold> ditto, dorsal view, allotype <bold>C</bold> ditto, mesosoma. Scale bars: 0.5 mm.</p></caption><graphic xmlns:xlink="http://www.w3.org/1999/xlink" xlink:href="zookeys-1041-001-g006.jpg" position="float" orientation="portrait" xlink:type="simple" id="oo_550156.jpg"><uri content-type="original_file" xlink:type="simple">https://binary.pensoft.net/fig/550156</uri></graphic></fig></tp:treatment-sec><tp:treatment-sec><!--Section generated to contain objects referenced in tp:taxon-treatment.--><fig id="F1" position="float" orientation="portrait"><object-id xmlns:xlink="http://www.w3.org/1999/xlink" content-type="doi" xlink:type="simple">10.3897/zookeys.1041.66267.figure1</object-id><object-id xmlns:xlink="http://www.w3.org/1999/xlink" content-type="arpha" xlink:type="simple">1AB9B923-B65B-5008-83FA-D0AD6C9D0A26</object-id><label>Figure 1.</label><caption><p>General habitus of <tp:taxon-name><tp:taxon-name-part taxon-name-part-type="subfamily">Amiseginae</tp:taxon-name-part></tp:taxon-name><bold>A</bold><italic><tp:taxon-name><tp:taxon-name-part taxon-name-part-type="genus" reg="Baeosega">Baeosega</tp:taxon-name-part> <tp:taxon-name-part taxon-name-part-type="species" reg="humida">humida</tp:taxon-name-part></tp:taxon-name></italic> Krombein, holotype ♀ <bold>B</bold><italic><tp:taxon-name><tp:taxon-name-part taxon-name-part-type="genus" reg="Baeosega">B.</tp:taxon-name-part> <tp:taxon-name-part taxon-name-part-type="species" reg="torrida">torrida</tp:taxon-name-part></tp:taxon-name></italic> Krombein, holotype ♀ <bold>C</bold> ditto, allotype ♂ <bold>D</bold><italic><tp:taxon-name><tp:taxon-name-part taxon-name-part-type="genus" reg="Nipponosega">Nipponosega</tp:taxon-name-part> <tp:taxon-name-part taxon-name-part-type="species" reg="lineata">lineata</tp:taxon-name-part></tp:taxon-name></italic> sp. nov., holotype ♀. Scale bars: 1.0 mm.</p></caption><graphic xmlns:xlink="http://www.w3.org/1999/xlink" xlink:href="zookeys-1041-001-g001.jpg" position="float" orientation="portrait" xlink:type="simple" id="oo_550151.jpg"><uri content-type="original_file" xlink:type="simple">https://binary.pensoft.net/fig/550151</uri></graphic></fig></tp:treatment-sec></tp:taxon-treatment>
