# Supplementary material for: Taxonomic study of Baeosega and its allies, with description of a new species of Nipponosega (Hymenoptera, Chrysididae, Amiseginae)
Source: Zookeys. 2021 May 31;1041:1–25. doi: 10.3897/zookeys.1041.66267 (PMC8184732; doi:10.3897/zookeys.1041.66267)
Supplement: XML Treatment for Nipponosega [file zookeys.1041.66267-treatment4.xml]

<!DOCTYPE tp:taxon-treatment
  PUBLIC "-//TaxonX//DTD Taxonomic Treatment Publishing DTD v0 20100105//EN" "tax-treatment-NSO.dtd">
<tp:taxon-treatment xmlns:tp="http://www.plazi.org/taxpub"><tp:treatment-meta><kwd-group><label>Taxon classification</label><kwd><named-content xmlns:xlink="http://www.w3.org/1999/xlink" content-type="kingdom">Animalia</named-content></kwd><kwd><named-content xmlns:xlink="http://www.w3.org/1999/xlink" content-type="order">Hymenoptera</named-content></kwd><kwd><named-content xmlns:xlink="http://www.w3.org/1999/xlink" content-type="family">Chrysididae</named-content></kwd></kwd-group><mixed-citation publication-type="journal"><person-group><name><surname>Mita</surname><given-names>Toshiharu</given-names></name></person-group><article-title>Taxonomic study of <italic><tp:taxon-name><tp:taxon-name-part taxon-name-part-type="genus" reg="Baeosega">Baeosega</tp:taxon-name-part></tp:taxon-name></italic> and its allies, with description of a new species of <italic><tp:taxon-name><tp:taxon-name-part taxon-name-part-type="genus" reg="Nipponosega">Nipponosega</tp:taxon-name-part></tp:taxon-name></italic> (<tp:taxon-name><tp:taxon-name-part taxon-name-part-type="order">Hymenoptera</tp:taxon-name-part></tp:taxon-name>, <tp:taxon-name><tp:taxon-name-part taxon-name-part-type="family">Chrysididae</tp:taxon-name-part></tp:taxon-name>, <tp:taxon-name><tp:taxon-name-part taxon-name-part-type="subfamily">Amiseginae</tp:taxon-name-part></tp:taxon-name>)</article-title><source>Zookeys</source><day>31</day><month>5</month><year>2021</year><volume>1041</volume><fpage>1</fpage><lpage>25</lpage><pub-id pub-id-type="doi">10.3897/zookeys.1041.66267</pub-id></mixed-citation></tp:treatment-meta><tp:nomenclature><label>Genus</label><tp:taxon-name><object-id xmlns:xlink="http://www.w3.org/1999/xlink" content-type="arpha" xlink:type="simple">F09FDB86-D159-541F-9BB0-259760B2CD09</object-id>
              <tp:taxon-name-part taxon-name-part-type="genus" reg="Nipponosega">Nipponosega</tp:taxon-name-part>
            </tp:taxon-name><tp:taxon-authority>Kurzenko &amp; Lelej</tp:taxon-authority><tp:nomenclature-citation-list><tp:nomenclature-citation><tp:taxon-name>
                  <tp:taxon-name-part taxon-name-part-type="genus" reg="Nipponosega">Nipponosega</tp:taxon-name-part>
                </tp:taxon-name><comment>Kurzenko &amp; Lelej, 1994: 83. Type species: <tp:taxon-name><tp:taxon-name-part taxon-name-part-type="genus" reg="Nipponosega">Nipponosega</tp:taxon-name-part> <tp:taxon-name-part taxon-name-part-type="species" reg="yamanei">yamanei</tp:taxon-name-part></tp:taxon-name> Kurzenko &amp; Lelej, 1994, original designation.</comment></tp:nomenclature-citation></tp:nomenclature-citation-list></tp:nomenclature><tp:treatment-sec sec-type="diagnosis" id="SECID0EAZAG"><title>Diagnosis.</title><p>General characters of <italic><tp:taxon-name><tp:taxon-name-part taxon-name-part-type="genus" reg="Nipponosega">Nipponosega</tp:taxon-name-part></tp:taxon-name></italic> are similar to those of <italic><tp:taxon-name><tp:taxon-name-part taxon-name-part-type="genus" reg="Baeosega">Baeosega</tp:taxon-name-part></tp:taxon-name></italic> and <italic><tp:taxon-name><tp:taxon-name-part taxon-name-part-type="genus" reg="Okinawasega">Okinawasega</tp:taxon-name-part></tp:taxon-name></italic>. The distinctive characters of <italic><tp:taxon-name><tp:taxon-name-part taxon-name-part-type="genus" reg="Nipponosega">Nipponosega</tp:taxon-name-part></tp:taxon-name></italic> are in the developed occipital carina in the female, the short setae on flagellum and the short pronotum in the male. More details, see the diagnosis of <italic><tp:taxon-name><tp:taxon-name-part taxon-name-part-type="genus" reg="Baeosega">Baeosega</tp:taxon-name-part></tp:taxon-name></italic>.</p></tp:treatment-sec><tp:treatment-sec sec-type="description" id="SECID0EJ1AG"><title>Description.</title><p><bold>Female.</bold> Clypeal apex not thickened; malar sulcus absent or indicated as faint track; scapal basin shallow, cross-ridged, median longitudinal smooth strip present; occipital carina present, reaching gena (Fig. <xref ref-type="fig" rid="F8">8C</xref>); eye setose; flagellum fusiform, intermediate segments broader than long, and with ventral surface flattened. Mesosoma slender, punctate or longitudinally striate; pronotum with median groove and shallow pit before lateral lobe, as long as combined length of mesoscutum, mesoscutellum and metanotum; mesoscutum with notauli and without parapsides; posterolateral corner of mesoscutum not lobate; micropterous (Figs <xref ref-type="fig" rid="F1">1D</xref>, <xref ref-type="fig" rid="F2">2A</xref>), forewing pads extending to posterior margin of mesoscutellum; mesopleuron with omaulus; scrobal sulcus lacking; metanotum triangular, longer than mesoscutellum; propodeum with long dorsal surface and a pair of recumbent teeth present, almost meeting together, dorsal posterolateral angles bluntly angulate, lateral surfaces abruptly declivous and posterior surface rounded. Hind coxa with dorsobasal carina; tarsal claws without inner tooth. Metasoma smooth.</p><p><bold>Male.</bold> Clypeal apex not thickened; scapal basin flat, cross-ridged, median longitudinal smooth strip present; malar sulcus present; occipital carina absent (Fig. <xref ref-type="fig" rid="F9">9C</xref>); eye setose; antenna elongate, <abbrev xmlns:xlink="http://www.w3.org/1999/xlink" xlink:title="flagellomere numbers 3" id="ABBRID0EF2AG" xlink:type="simple">F3</abbrev> 2.3 × longer than wide. Mesosoma stout, dorsum punctate; pronotum with median groove and shallow pit before lateral lobe, 0.7–0.9 × as long as mesoscutum (Fig. <xref ref-type="fig" rid="F9">9E</xref>); median length of pronotum 0.4–0.5 × as long as combined length of mesoscutum, mesoscutellum and metanotum; mesoscutum with notauli; parapsidal line faintly indicated; mesopleuron without omaulus and scrobal sulcus; metanotum ca. 0.6 × as long as mesoscutellum; a pair of recumbent teeth present, slightly separated each other; propodeum with dorsal posterolateral angles rounded, posterior surface abruptly declivous; fully winged (Fig. <xref ref-type="fig" rid="F2">2B</xref>), R1 tubular, thick (Fig. <xref ref-type="fig" rid="F9">9D</xref>), not clearly differentiated from pterostigma; Rs extended by weakly curved dark streak; medial vein arising at or before cu-a. Hind coxa with dorsobasal carina; tarsal claws with one small inner tooth. Metasoma punctate with smooth interspaces.</p></tp:treatment-sec><tp:treatment-sec sec-type="distribution" id="SECID0EV2AG"><title>Distribution.</title><p>Palaearctic region: Japan (Honshu, Shikoku, Kyushu, northern Ryukyus); Oriental region: China (Zhejiang); Thailand.</p></tp:treatment-sec><tp:treatment-sec sec-type="host" id="SECID0E12AG"><title>Hosts.</title><p><italic><tp:taxon-name><tp:taxon-name-part taxon-name-part-type="genus" reg="Micadina">Micadina</tp:taxon-name-part> <tp:taxon-name-part taxon-name-part-type="species" reg="phluctainoides">phluctainoides</tp:taxon-name-part></tp:taxon-name></italic> (Rehn, 1904) (<tp:taxon-name><tp:taxon-name-part taxon-name-part-type="family">Diapheromeridae</tp:taxon-name-part></tp:taxon-name>) is considered to be the host of <italic><tp:taxon-name><tp:taxon-name-part taxon-name-part-type="genus" reg="Nipponosega">Nipponosega</tp:taxon-name-part> <tp:taxon-name-part taxon-name-part-type="species" reg="yamanei">yamanei</tp:taxon-name-part></tp:taxon-name></italic> in Japan (<xref ref-type="bibr" rid="B13">Mita 2014</xref>).</p></tp:treatment-sec><tp:treatment-sec><!--Section generated to contain objects referenced in tp:taxon-treatment.--><fig id="F8" position="float" orientation="portrait"><object-id xmlns:xlink="http://www.w3.org/1999/xlink" content-type="doi" xlink:type="simple">10.3897/zookeys.1041.66267.figure8</object-id><object-id xmlns:xlink="http://www.w3.org/1999/xlink" content-type="arpha" xlink:type="simple">4CD09D08-A17B-51AD-BB6B-AC2B4D8B4954</object-id><label>Figure 8.</label><caption><p><italic><tp:taxon-name><tp:taxon-name-part taxon-name-part-type="genus" reg="Nipponosega">Nipponosega</tp:taxon-name-part> <tp:taxon-name-part taxon-name-part-type="species" reg="yamanei">yamanei</tp:taxon-name-part></tp:taxon-name></italic> Kurzenko &amp; Lelej ♀ <bold>A</bold> holotype of <italic><tp:taxon-name><tp:taxon-name-part taxon-name-part-type="genus" reg="Nipponosega">N.</tp:taxon-name-part> <tp:taxon-name-part taxon-name-part-type="species" reg="yamanei">yamanei</tp:taxon-name-part></tp:taxon-name></italic>, head in frontal view <bold>B</bold> ditto, dorsal view <bold>C</bold> female from Aichi, gena (arrow indicates occipital carina) <bold>D</bold> holotype of <italic><tp:taxon-name><tp:taxon-name-part taxon-name-part-type="genus" reg="Nipponosega">N.</tp:taxon-name-part> <tp:taxon-name-part taxon-name-part-type="species" reg="kantoensis">kantoensis</tp:taxon-name-part></tp:taxon-name></italic> Nagase, head in dorsal view <bold>E</bold> holotype of <italic><tp:taxon-name><tp:taxon-name-part taxon-name-part-type="genus" reg="Nipponosega">N.</tp:taxon-name-part> <tp:taxon-name-part taxon-name-part-type="species" reg="yamanei">yamanei</tp:taxon-name-part></tp:taxon-name></italic>, mesosoma. Scale bars: 0.5 mm.</p></caption><graphic xmlns:xlink="http://www.w3.org/1999/xlink" xlink:href="zookeys-1041-001-g008.jpg" position="float" orientation="portrait" xlink:type="simple" id="oo_550158.jpg"><uri content-type="original_file" xlink:type="simple">https://binary.pensoft.net/fig/550158</uri></graphic></fig><fig id="F1" position="float" orientation="portrait"><object-id xmlns:xlink="http://www.w3.org/1999/xlink" content-type="doi" xlink:type="simple">10.3897/zookeys.1041.66267.figure1</object-id><object-id xmlns:xlink="http://www.w3.org/1999/xlink" content-type="arpha" xlink:type="simple">1AB9B923-B65B-5008-83FA-D0AD6C9D0A26</object-id><label>Figure 1.</label><caption><p>General habitus of <tp:taxon-name><tp:taxon-name-part taxon-name-part-type="subfamily">Amiseginae</tp:taxon-name-part></tp:taxon-name><bold>A</bold><italic><tp:taxon-name><tp:taxon-name-part taxon-name-part-type="genus" reg="Baeosega">Baeosega</tp:taxon-name-part> <tp:taxon-name-part taxon-name-part-type="species" reg="humida">humida</tp:taxon-name-part></tp:taxon-name></italic> Krombein, holotype ♀ <bold>B</bold><italic><tp:taxon-name><tp:taxon-name-part taxon-name-part-type="genus" reg="Baeosega">B.</tp:taxon-name-part> <tp:taxon-name-part taxon-name-part-type="species" reg="torrida">torrida</tp:taxon-name-part></tp:taxon-name></italic> Krombein, holotype ♀ <bold>C</bold> ditto, allotype ♂ <bold>D</bold><italic><tp:taxon-name><tp:taxon-name-part taxon-name-part-type="genus" reg="Nipponosega">Nipponosega</tp:taxon-name-part> <tp:taxon-name-part taxon-name-part-type="species" reg="lineata">lineata</tp:taxon-name-part></tp:taxon-name></italic> sp. nov., holotype ♀. Scale bars: 1.0 mm.</p></caption><graphic xmlns:xlink="http://www.w3.org/1999/xlink" xlink:href="zookeys-1041-001-g001.jpg" position="float" orientation="portrait" xlink:type="simple" id="oo_550151.jpg"><uri content-type="original_file" xlink:type="simple">https://binary.pensoft.net/fig/550151</uri></graphic></fig><fig id="F2" position="float" orientation="portrait"><object-id xmlns:xlink="http://www.w3.org/1999/xlink" content-type="doi" xlink:type="simple">10.3897/zookeys.1041.66267.figure2</object-id><object-id xmlns:xlink="http://www.w3.org/1999/xlink" content-type="arpha" xlink:type="simple">263F2BE6-353A-512B-8A50-9B411B570122</object-id><label>Figure 2.</label><caption><p>General habitus of <tp:taxon-name><tp:taxon-name-part taxon-name-part-type="subfamily">Amiseginae</tp:taxon-name-part></tp:taxon-name><bold>A</bold><italic><tp:taxon-name><tp:taxon-name-part taxon-name-part-type="genus" reg="Nipponosega">Nipponosega</tp:taxon-name-part> <tp:taxon-name-part taxon-name-part-type="species" reg="yamanei">yamanei</tp:taxon-name-part></tp:taxon-name></italic> Kurzenko &amp; Lelej, holotype ♀ <bold>B</bold> ditto, ♂ <bold>C</bold><italic><tp:taxon-name><tp:taxon-name-part taxon-name-part-type="genus" reg="Okinawasega">Okinawasega</tp:taxon-name-part> <tp:taxon-name-part taxon-name-part-type="species" reg="eguchii">eguchii</tp:taxon-name-part></tp:taxon-name></italic> Terayama ♀ <bold>D</bold> ditto, holotype ♂. Scale bars: 1.0 mm.</p></caption><graphic xmlns:xlink="http://www.w3.org/1999/xlink" xlink:href="zookeys-1041-001-g002.jpg" position="float" orientation="portrait" xlink:type="simple" id="oo_550152.jpg"><uri content-type="original_file" xlink:type="simple">https://binary.pensoft.net/fig/550152</uri></graphic></fig><fig id="F9" position="float" orientation="portrait"><object-id xmlns:xlink="http://www.w3.org/1999/xlink" content-type="doi" xlink:type="simple">10.3897/zookeys.1041.66267.figure9</object-id><object-id xmlns:xlink="http://www.w3.org/1999/xlink" content-type="arpha" xlink:type="simple">3A1055FE-318E-5298-B889-64FF7A9EC71A</object-id><label>Figure 9.</label><caption><p><italic><tp:taxon-name><tp:taxon-name-part taxon-name-part-type="genus" reg="Nipponosega">Nipponosega</tp:taxon-name-part> <tp:taxon-name-part taxon-name-part-type="species" reg="yamanei">yamanei</tp:taxon-name-part></tp:taxon-name></italic> Kurzenko &amp; Lelej ♂ <bold>A</bold> Head in frontal view <bold>B</bold> ditto, lateral view <bold>C</bold> ditto, dorsal view <bold>D</bold> forewing, pterostigma and R1 <bold>E</bold> mesosoma. Scale bars: 0.5 mm.</p></caption><graphic xmlns:xlink="http://www.w3.org/1999/xlink" xlink:href="zookeys-1041-001-g009.jpg" position="float" orientation="portrait" xlink:type="simple" id="oo_550159.jpg"><uri content-type="original_file" xlink:type="simple">https://binary.pensoft.net/fig/550159</uri></graphic></fig></tp:treatment-sec><ref-list><ref id="B13"><mixed-citation xmlns:xlink="http://www.w3.org/1999/xlink" xlink:type="simple"><person-group><name name-style="western"><surname>Mita</surname><given-names>T</given-names></name></person-group> (<year>2014</year>) <article-title>Bees and wasps.</article-title> In: <person-group><name name-style="western"><surname>Okajima</surname><given-names>S</given-names></name></person-group> (<role>Ed.</role>) <issue-title>Pictorial book of Gakken, Live, Insects.</issue-title><source>Gakken Plus, Tokyo</source>, <fpage>134</fpage>–<lpage>146</lpage>. [in Japanese]</mixed-citation></ref></ref-list></tp:taxon-treatment>
