# Supplementary material for: Taxonomic study of Baeosega and its allies, with description of a new species of Nipponosega (Hymenoptera, Chrysididae, Amiseginae)
Source: Zookeys. 2021 May 31;1041:1–25. doi: 10.3897/zookeys.1041.66267 (PMC8184732; doi:10.3897/zookeys.1041.66267)
Supplement: XML Treatment for Nipponosega kurzenkoi [file zookeys.1041.66267-treatment5.xml]

<!DOCTYPE tp:taxon-treatment
  PUBLIC "-//TaxonX//DTD Taxonomic Treatment Publishing DTD v0 20100105//EN" "tax-treatment-NSO.dtd">
<tp:taxon-treatment xmlns:tp="http://www.plazi.org/taxpub"><tp:treatment-meta><kwd-group><label>Taxon classification</label><kwd><named-content xmlns:xlink="http://www.w3.org/1999/xlink" content-type="kingdom">Animalia</named-content></kwd><kwd><named-content xmlns:xlink="http://www.w3.org/1999/xlink" content-type="order">Hymenoptera</named-content></kwd><kwd><named-content xmlns:xlink="http://www.w3.org/1999/xlink" content-type="family">Chrysididae</named-content></kwd></kwd-group><mixed-citation publication-type="journal"><person-group><name><surname>Mita</surname><given-names>Toshiharu</given-names></name></person-group><article-title>Taxonomic study of <italic><tp:taxon-name><tp:taxon-name-part taxon-name-part-type="genus" reg="Baeosega">Baeosega</tp:taxon-name-part></tp:taxon-name></italic> and its allies, with description of a new species of <italic><tp:taxon-name><tp:taxon-name-part taxon-name-part-type="genus" reg="Nipponosega">Nipponosega</tp:taxon-name-part></tp:taxon-name></italic> (<tp:taxon-name><tp:taxon-name-part taxon-name-part-type="order">Hymenoptera</tp:taxon-name-part></tp:taxon-name>, <tp:taxon-name><tp:taxon-name-part taxon-name-part-type="family">Chrysididae</tp:taxon-name-part></tp:taxon-name>, <tp:taxon-name><tp:taxon-name-part taxon-name-part-type="subfamily">Amiseginae</tp:taxon-name-part></tp:taxon-name>)</article-title><source>Zookeys</source><day>31</day><month>5</month><year>2021</year><volume>1041</volume><fpage>1</fpage><lpage>25</lpage><pub-id pub-id-type="doi">10.3897/zookeys.1041.66267</pub-id></mixed-citation></tp:treatment-meta><tp:nomenclature><tp:taxon-name><object-id xmlns:xlink="http://www.w3.org/1999/xlink" content-type="arpha" xlink:type="simple">F177DA38-7800-52F2-910D-BBE4865EAB2E</object-id>
              <tp:taxon-name-part taxon-name-part-type="genus" reg="Nipponosega">Nipponosega</tp:taxon-name-part>
              <tp:taxon-name-part taxon-name-part-type="species" reg="kurzenkoi">kurzenkoi</tp:taxon-name-part>
            </tp:taxon-name><tp:taxon-authority>Xu, He &amp; Terayama, 2003</tp:taxon-authority><tp:nomenclature-citation-list><tp:nomenclature-citation><tp:taxon-name>
                  <tp:taxon-name-part taxon-name-part-type="genus" reg="Nipponosega">Nipponosega</tp:taxon-name-part> <tp:taxon-name-part taxon-name-part-type="species" reg="kurzenkoi">kurzenkoi</tp:taxon-name-part></tp:taxon-name><comment>Xu, He &amp; Terayama, 2003: 195, holotype ♀ by original designation. Type locality: Mt. Jiulong, Suichang, Zhejiang Province, China (Type no. 944347, no type depository information, but likely Zhejiang University, Hangzhou). Not examined.</comment></tp:nomenclature-citation></tp:nomenclature-citation-list></tp:nomenclature><tp:treatment-sec sec-type="diagnosis" id="SECID0EP5AG"><title>Diagnosis.</title><p><italic><tp:taxon-name><tp:taxon-name-part taxon-name-part-type="genus" reg="Nipponosega">Nipponosega</tp:taxon-name-part> <tp:taxon-name-part taxon-name-part-type="species" reg="kurzenkoi">kurzenkoi</tp:taxon-name-part></tp:taxon-name></italic> is closely related to <italic><tp:taxon-name><tp:taxon-name-part taxon-name-part-type="genus" reg="Nipponosega">N.</tp:taxon-name-part> <tp:taxon-name-part taxon-name-part-type="species" reg="yamanei">yamanei</tp:taxon-name-part></tp:taxon-name></italic> from Japan. It can be distinguished from <italic><tp:taxon-name><tp:taxon-name-part taxon-name-part-type="genus" reg="Nipponosega">N.</tp:taxon-name-part> <tp:taxon-name-part taxon-name-part-type="species" reg="yamanei">yamanei</tp:taxon-name-part></tp:taxon-name></italic> by the fully testaceous mesopleuron, whereas it is blackish in <italic><tp:taxon-name><tp:taxon-name-part taxon-name-part-type="genus" reg="Nipponosega">N.</tp:taxon-name-part> <tp:taxon-name-part taxon-name-part-type="species" reg="yamanei">yamanei</tp:taxon-name-part></tp:taxon-name></italic> (Fig. <xref ref-type="fig" rid="F2">2A</xref>). Also, the frons is wider than in <italic><tp:taxon-name><tp:taxon-name-part taxon-name-part-type="genus" reg="Nipponosega">N.</tp:taxon-name-part> <tp:taxon-name-part taxon-name-part-type="species" reg="yamanei">yamanei</tp:taxon-name-part></tp:taxon-name></italic>. The maximum interocular distance (measured at the lower end of the face) is 1.2 × longer than the width of frons (1.5–2.0 in <italic><tp:taxon-name><tp:taxon-name-part taxon-name-part-type="genus" reg="Nipponosega">N.</tp:taxon-name-part> <tp:taxon-name-part taxon-name-part-type="species" reg="yamanei">yamanei</tp:taxon-name-part></tp:taxon-name></italic>). Other diagnostic characters are as follows: body length 3.0 mm; head black, smooth with scattered punctures; lateral ocelli well separated from the inner margin of eye; mesosoma largely testaceous with mesoscutum and mesoscutellum black; pronotum smooth with scattered punctures; legs yellow; metasoma dark brown. Male is unknown.</p></tp:treatment-sec><tp:treatment-sec sec-type="distribution" id="SECID0E2ABG"><title>Distribution.</title><p>China (Zhejiang).</p></tp:treatment-sec><tp:treatment-sec sec-type="remarks" id="SECID0EABBG"><title>Remarks.</title><p>Although the body color could be variable to some extent, no specimen of <italic><tp:taxon-name><tp:taxon-name-part taxon-name-part-type="genus" reg="Nipponosega">N.</tp:taxon-name-part> <tp:taxon-name-part taxon-name-part-type="species" reg="yamanei">yamanei</tp:taxon-name-part></tp:taxon-name></italic> with completely testaceous mesopleuron has been found; a closely related species showing different distribution. The morphology of <italic><tp:taxon-name><tp:taxon-name-part taxon-name-part-type="genus" reg="Nipponosega">N.</tp:taxon-name-part> <tp:taxon-name-part taxon-name-part-type="species" reg="kurzenkoi">kurzenkoi</tp:taxon-name-part></tp:taxon-name></italic> should be evaluated in more detail to discuss their identification. However, diagnostic characters shown above do not overlap with those of <italic><tp:taxon-name><tp:taxon-name-part taxon-name-part-type="genus" reg="Nipponosega">N.</tp:taxon-name-part> <tp:taxon-name-part taxon-name-part-type="species" reg="yamanei">yamanei</tp:taxon-name-part></tp:taxon-name></italic>. In the original description of <italic><tp:taxon-name><tp:taxon-name-part taxon-name-part-type="genus" reg="Nipponosega">N.</tp:taxon-name-part> <tp:taxon-name-part taxon-name-part-type="species" reg="kurzenkoi">kurzenkoi</tp:taxon-name-part></tp:taxon-name></italic><xref ref-type="bibr" rid="B17">Xu et al., 2003</xref>, the evaluation of POD is different from the POD (= <abbrev xmlns:xlink="http://www.w3.org/1999/xlink" xlink:title="distance between lateral ocelli" id="ABBRID0EWCBG" xlink:type="simple">POL</abbrev> herein) used in <xref ref-type="bibr" rid="B14">Nagase (1995)</xref>. The POD <italic>sensu</italic><xref ref-type="bibr" rid="B17">Xu et al. (2003)</xref> is correspond to <abbrev xmlns:xlink="http://www.w3.org/1999/xlink" xlink:title="distance between lateral ocellus and compound eye" id="ABBRID0EEDBG" xlink:type="simple">OOL</abbrev> herein.</p></tp:treatment-sec><tp:treatment-sec><!--Section generated to contain objects referenced in tp:taxon-treatment.--><fig id="F2" position="float" orientation="portrait"><object-id xmlns:xlink="http://www.w3.org/1999/xlink" content-type="doi" xlink:type="simple">10.3897/zookeys.1041.66267.figure2</object-id><object-id xmlns:xlink="http://www.w3.org/1999/xlink" content-type="arpha" xlink:type="simple">263F2BE6-353A-512B-8A50-9B411B570122</object-id><label>Figure 2.</label><caption><p>General habitus of <tp:taxon-name><tp:taxon-name-part taxon-name-part-type="subfamily">Amiseginae</tp:taxon-name-part></tp:taxon-name><bold>A</bold><italic><tp:taxon-name><tp:taxon-name-part taxon-name-part-type="genus" reg="Nipponosega">Nipponosega</tp:taxon-name-part> <tp:taxon-name-part taxon-name-part-type="species" reg="yamanei">yamanei</tp:taxon-name-part></tp:taxon-name></italic> Kurzenko &amp; Lelej, holotype ♀ <bold>B</bold> ditto, ♂ <bold>C</bold><italic><tp:taxon-name><tp:taxon-name-part taxon-name-part-type="genus" reg="Okinawasega">Okinawasega</tp:taxon-name-part> <tp:taxon-name-part taxon-name-part-type="species" reg="eguchii">eguchii</tp:taxon-name-part></tp:taxon-name></italic> Terayama ♀ <bold>D</bold> ditto, holotype ♂. Scale bars: 1.0 mm.</p></caption><graphic xmlns:xlink="http://www.w3.org/1999/xlink" xlink:href="zookeys-1041-001-g002.jpg" position="float" orientation="portrait" xlink:type="simple" id="oo_550152.jpg"><uri content-type="original_file" xlink:type="simple">https://binary.pensoft.net/fig/550152</uri></graphic></fig></tp:treatment-sec><ref-list><ref id="B17"><mixed-citation xmlns:xlink="http://www.w3.org/1999/xlink" xlink:type="simple"><person-group><name name-style="western"><surname>Xu</surname><given-names>Z-F</given-names></name><name name-style="western"><surname>He</surname><given-names>J-H</given-names></name><name name-style="western"><surname>Terayama</surname><given-names>M</given-names></name></person-group> (<year>2003</year>) The genus <italic><tp:taxon-name><tp:taxon-name-part taxon-name-part-type="genus">Nipponosega</tp:taxon-name-part></tp:taxon-name></italic> Kurzenko et Lelej, 1994 firstly recorded from China, with a new species description (<tp:taxon-name><tp:taxon-name-part taxon-name-part-type="order">Hymenoptera</tp:taxon-name-part></tp:taxon-name>, <tp:taxon-name><tp:taxon-name-part taxon-name-part-type="family">Chrysididae</tp:taxon-name-part></tp:taxon-name>, <tp:taxon-name><tp:taxon-name-part taxon-name-part-type="subfamily">Amiseginae</tp:taxon-name-part></tp:taxon-name>) Bulletin de L’Institut Royal des Sciences Naturelles de Belgique, Entomologie 73: 195–196.</mixed-citation></ref><ref id="B14"><mixed-citation xmlns:xlink="http://www.w3.org/1999/xlink" xlink:type="simple"><person-group><name name-style="western"><surname>Nagase</surname><given-names>H</given-names></name></person-group> (<year>1995</year>) <article-title>A new species of <italic><tp:taxon-name><tp:taxon-name-part taxon-name-part-type="genus">Nipponosega</tp:taxon-name-part></tp:taxon-name></italic> (<tp:taxon-name><tp:taxon-name-part taxon-name-part-type="order">Hymenoptera</tp:taxon-name-part></tp:taxon-name>, <tp:taxon-name><tp:taxon-name-part taxon-name-part-type="family">Chrysididae</tp:taxon-name-part></tp:taxon-name>, <tp:taxon-name><tp:taxon-name-part taxon-name-part-type="subfamily">Amiseginae</tp:taxon-name-part></tp:taxon-name>) from central Japan. Bulletin of the National Science Museum.</article-title><source>Series A, Zoology</source><volume>21</volume>: <fpage>103</fpage>–<lpage>107</lpage>.</mixed-citation></ref></ref-list></tp:taxon-treatment>
