# Supplementary material for: Taxonomic study of Baeosega and its allies, with description of a new species of Nipponosega (Hymenoptera, Chrysididae, Amiseginae)
Source: Zookeys. 2021 May 31;1041:1–25. doi: 10.3897/zookeys.1041.66267 (PMC8184732; doi:10.3897/zookeys.1041.66267)
Supplement: XML Treatment for Nipponosega lineata [file zookeys.1041.66267-treatment6.xml]

<!DOCTYPE tp:taxon-treatment
  PUBLIC "-//TaxonX//DTD Taxonomic Treatment Publishing DTD v0 20100105//EN" "tax-treatment-NSO.dtd">
<tp:taxon-treatment xmlns:tp="http://www.plazi.org/taxpub"><tp:treatment-meta><kwd-group><label>Taxon classification</label><kwd><named-content xmlns:xlink="http://www.w3.org/1999/xlink" content-type="kingdom">Animalia</named-content></kwd><kwd><named-content xmlns:xlink="http://www.w3.org/1999/xlink" content-type="order">Hymenoptera</named-content></kwd><kwd><named-content xmlns:xlink="http://www.w3.org/1999/xlink" content-type="family">Chrysididae</named-content></kwd></kwd-group><mixed-citation publication-type="journal"><person-group><name><surname>Mita</surname><given-names>Toshiharu</given-names></name></person-group><article-title>Taxonomic study of <italic><tp:taxon-name><tp:taxon-name-part taxon-name-part-type="genus" reg="Baeosega">Baeosega</tp:taxon-name-part></tp:taxon-name></italic> and its allies, with description of a new species of <italic><tp:taxon-name><tp:taxon-name-part taxon-name-part-type="genus" reg="Nipponosega">Nipponosega</tp:taxon-name-part></tp:taxon-name></italic> (<tp:taxon-name><tp:taxon-name-part taxon-name-part-type="order">Hymenoptera</tp:taxon-name-part></tp:taxon-name>, <tp:taxon-name><tp:taxon-name-part taxon-name-part-type="family">Chrysididae</tp:taxon-name-part></tp:taxon-name>, <tp:taxon-name><tp:taxon-name-part taxon-name-part-type="subfamily">Amiseginae</tp:taxon-name-part></tp:taxon-name>)</article-title><source>Zookeys</source><day>31</day><month>5</month><year>2021</year><volume>1041</volume><fpage>1</fpage><lpage>25</lpage><pub-id pub-id-type="doi">10.3897/zookeys.1041.66267</pub-id></mixed-citation></tp:treatment-meta><tp:nomenclature><tp:taxon-name><object-id xmlns:xlink="http://www.w3.org/1999/xlink" content-type="arpha" xlink:type="simple">383462F5-06C1-5E4F-A16B-4B78EE50C5C8</object-id>
              <tp:taxon-name-part taxon-name-part-type="genus" reg="Nipponosega">Nipponosega</tp:taxon-name-part>
              <tp:taxon-name-part taxon-name-part-type="species" reg="lineata">lineata</tp:taxon-name-part>
              <object-id xmlns:xlink="http://www.w3.org/1999/xlink" content-type="zoobank" xlink:type="simple">http://zoobank.org/F30DAD50-8FC6-4A01-A304-8240DD8EC4F5</object-id>
            </tp:taxon-name><tp:taxon-authority/><tp:taxon-status xmlns:xlink="http://www.w3.org/1999/xlink" xlink:type="simple">sp. nov.</tp:taxon-status><xref ref-type="fig" rid="F1">Figures 1D</xref><xref ref-type="fig" rid="F7">, 7</xref></tp:nomenclature><tp:treatment-sec sec-type="Specimen examined" id="SECID0EZEBG"><title>Specimen examined.</title><p><bold><italic>Holotype</italic>.</bold> Thailand ♀ (<abbrev xmlns:xlink="http://www.w3.org/1999/xlink" content-type="institution" xlink:title="Natural History Museum of the National Science Museum, Thailand" id="ABBRID0EEFBG" xlink:type="simple">THNHM</abbrev>-I-23985), “[NW Thailand] / Tak prov., / Umphang WS, / nr Pha Lueat stn.”, “28. i 2015 / Sk. Yamane leg. / 390 m alt.; leaf /&amp; surface soil”, “Sk Yamane Collection” (<abbrev xmlns:xlink="http://www.w3.org/1999/xlink" content-type="institution" xlink:title="Natural History Museum of the National Science Museum, Thailand" id="ABBRID0EJFBG" xlink:type="simple">THNHM</abbrev>).</p></tp:treatment-sec><tp:treatment-sec sec-type="diagnosis" id="SECID0EOFBG"><title>Diagnosis.</title><p><italic><tp:taxon-name><tp:taxon-name-part taxon-name-part-type="genus" reg="Nipponosega">Nipponosega</tp:taxon-name-part> <tp:taxon-name-part taxon-name-part-type="species" reg="lineata">lineata</tp:taxon-name-part></tp:taxon-name></italic> sp. nov. is readily distinguished from other <italic><tp:taxon-name><tp:taxon-name-part taxon-name-part-type="genus" reg="Nipponosega">Nipponosega</tp:taxon-name-part></tp:taxon-name></italic> species by the longitudinally costate pronotum (Fig. <xref ref-type="fig" rid="F7">7D</xref>). Other characters useful to distinguish from other species are as follows: body length 2.8 mm; head black, punctate with interspaces smooth, posterior margin of vertex longitudinally costate (Fig. <xref ref-type="fig" rid="F7">7D</xref>); maximum interocular distance 2.9 × longer than width of frons; lateral ocelli almost touching the inner margin of eye; malar sulcus indicated as a faint track (Fig. <xref ref-type="fig" rid="F7">7C</xref>); outer orbit of eye with a row of punctures; occipital carina present (Fig. <xref ref-type="fig" rid="F7">7B, D</xref>), reaching lower gena; antenna blackish with scape and <abbrev xmlns:xlink="http://www.w3.org/1999/xlink" xlink:title="flagellomere numbers 1" id="ABBRID0EWGBG" xlink:type="simple">F1</abbrev> testaceous; mesosoma reddish but dorsum largely black; mesoscutum and mesoscutellum punctate; legs brownish; metasoma dark brown, smooth. Male is unknown.</p><fig id="F7" position="float" orientation="portrait"><object-id xmlns:xlink="http://www.w3.org/1999/xlink" content-type="doi" xlink:type="simple">10.3897/zookeys.1041.66267.figure7</object-id><object-id xmlns:xlink="http://www.w3.org/1999/xlink" content-type="arpha" xlink:type="simple">087A387F-A821-57A0-B9EC-986F6EDE82A6</object-id><label>Figure 7.</label><caption><p><italic><tp:taxon-name><tp:taxon-name-part taxon-name-part-type="genus" reg="Nipponosega">Nipponosega</tp:taxon-name-part> <tp:taxon-name-part taxon-name-part-type="species" reg="lineata">lineata</tp:taxon-name-part></tp:taxon-name></italic> sp. nov., holotype ♀ <bold>A</bold> head in frontal view <bold>B</bold> ditto, dorsal view <bold>C</bold> ditto, lateral view <bold>D</bold> vertex and mesosoma. Scale bars: 0.5 mm.</p></caption><graphic xmlns:xlink="http://www.w3.org/1999/xlink" xlink:href="zookeys-1041-001-g007.jpg" position="float" orientation="portrait" xlink:type="simple" id="oo_550157.jpg"><uri content-type="original_file" xlink:type="simple">https://binary.pensoft.net/fig/550157</uri></graphic></fig></tp:treatment-sec><tp:treatment-sec sec-type="description" id="SECID0E1HBG"><title>Description.</title><p><bold><italic>Holotype</italic> female.</bold> Body length 2.81 mm. Head (Fig. <xref ref-type="fig" rid="F7">7A–C</xref>) punctate except scapal basin and posterior margin of vertex, as long as wide in dorsal view, 0.82 × as wide as deep in frontal view; punctures 0.5–1.0 × <abbrev xmlns:xlink="http://www.w3.org/1999/xlink" xlink:title="anterior ocellus diameter" id="ABBRID0EJIBG" xlink:type="simple">MOD</abbrev>, 0.5–2.0, 2.0–3.0, and, 0.5–1.0 punctures diameter apart on frons, ocellar region and vertex, respectively; interspaces among punctures smooth; scapal basin moderately excavated, transversely costate by fine grooves, upper part with short median unsculptured line; malar sulcus indicated as faint track; frons narrow, shortest distance between eyes 0.23 × head width; maximum interocular distance 2.9 × as long as narrowest width of frons; <abbrev xmlns:xlink="http://www.w3.org/1999/xlink" xlink:title="maximum length of malar space" id="ABBRID0ENIBG" xlink:type="simple">MS</abbrev> 0.23 × as long as eye height; outer orbit of eye with a row of deep punctures; ocellar triangle acute, lateral ocelli almost touching inner margin of eye; <abbrev xmlns:xlink="http://www.w3.org/1999/xlink" xlink:title="distance between median ocellus and lateral ocellus" id="ABBRID0ERIBG" xlink:type="simple">OL</abbrev> 1.3, <abbrev xmlns:xlink="http://www.w3.org/1999/xlink" xlink:title="distance between lateral ocellus to posterior margin of vertex or occipital carina" id="ABBRID0EVIBG" xlink:type="simple">OPL</abbrev> 2.2, <abbrev xmlns:xlink="http://www.w3.org/1999/xlink" xlink:title="distance between lateral ocelli" id="ABBRID0EZIBG" xlink:type="simple">POL</abbrev> 1.0, <abbrev xmlns:xlink="http://www.w3.org/1999/xlink" xlink:title="distance between lateral ocellus and compound eye" id="ABBRID0E4IBG" xlink:type="simple">OOL</abbrev> 0.2, <abbrev xmlns:xlink="http://www.w3.org/1999/xlink" xlink:title="anterior ocellus diameter" id="ABBRID0EBJBG" xlink:type="simple">MOD</abbrev> 0.3; posterior margin of vertex longitudinally costate; occipital carina present, reaching gena. Clypeus thickened. Mandible without inner tooth, cylindrical. Antenna stout, <abbrev xmlns:xlink="http://www.w3.org/1999/xlink" xlink:title="flagellomere numbers 4" id="ABBRID0EFJBG" xlink:type="simple">F4</abbrev>–<abbrev xmlns:xlink="http://www.w3.org/1999/xlink" xlink:title="flagellomere numbers 9" id="ABBRID0EJJBG" xlink:type="simple">F9</abbrev> wider than long; length (width) of <abbrev xmlns:xlink="http://www.w3.org/1999/xlink" xlink:title="flagellomere numbers 1" id="ABBRID0ENJBG" xlink:type="simple">F1</abbrev> to <abbrev xmlns:xlink="http://www.w3.org/1999/xlink" xlink:title="flagellomere numbers 4" id="ABBRID0ERJBG" xlink:type="simple">F4</abbrev> following ratio: 5.8 (1.5): 1.8 (1.7): 1.8 (1.8): 1.5 (2.0).</p><p>Pronotum (Fig. <xref ref-type="fig" rid="F7">7D</xref>) longitudinally costate by fine grooves except anterior narrow region smooth with several punctures; medial longitudinal line reaching 3/4 of pronotum; length of pronotum measured mesad 0.89 × as long as wide, 1.6 × mesoscutum plus mesoscutellum. Mesoscutum roughly punctate-reticulate: punctures as long as or slightly smaller than <abbrev xmlns:xlink="http://www.w3.org/1999/xlink" xlink:title="anterior ocellus diameter" id="ABBRID0E2JBG" xlink:type="simple">MOD</abbrev>; notauli complete, diverging anteriorly. Mesoscutellum punctate as mesoscutum, 0.59 × longer than mesoscutum. Mesopleuron punctate with smooth interspaces: punctures as long as <abbrev xmlns:xlink="http://www.w3.org/1999/xlink" xlink:title="anterior ocellus diameter" id="ABBRID0E6JBG" xlink:type="simple">MOD</abbrev>. Metanotum triangular, as long as mesoscutellum mesad, punctate. Propodeum (Fig. <xref ref-type="fig" rid="F7">7D</xref>) with postero-lateral corner rounded; dorsal surface long, smooth, transversely rugose; posterior surface transversely rugose; lateral surface obliquely rugose; metapleural region smooth but behind meso-metapleural suture costate. Middle and hind coxae transversely costate.</p><p>Metasoma smooth, covered with sparse setae; setae 2.5 × <abbrev xmlns:xlink="http://www.w3.org/1999/xlink" xlink:title="anterior ocellus diameter" id="ABBRID0EJKBG" xlink:type="simple">MOD</abbrev>.</p><p><bold><italic>Color</italic>.</bold> Head black. Antenna basally testaceous with distal apex of scape and pedicel dark brown, <abbrev xmlns:xlink="http://www.w3.org/1999/xlink" xlink:title="flagellomere numbers 2" id="ABBRID0EUKBG" xlink:type="simple">F2</abbrev>–<abbrev xmlns:xlink="http://www.w3.org/1999/xlink" xlink:title="flagellomere numbers 10" id="ABBRID0EYKBG" xlink:type="simple">F10</abbrev> black. Mandible brown. Mesosoma reddish but following parts blackish: dorsal surface of pronotum, anterior 2/3 of propleuron, mesoscutum, mesoscutellum, ventral surface of mesepisternum, median enclosure of metanotum, postero-dorsal surface of propodeum. Tegula and wings brown. Coxae whitish with postero-dorsal dark spot; trochanters testaceous; fore femur brown with basal and distal parts testaceous; middle and hind femora brown with basal parts testaceous; tibiae brown with basal parts of fore and hind tibiae testaceous; tarsi testaceous with fore and hind tarsi basally brownish. Metasoma dark brown with anterior surface of <abbrev xmlns:xlink="http://www.w3.org/1999/xlink" xlink:title="metasomal tergite numbers 1" id="ABBRID0E3KBG" xlink:type="simple">T1</abbrev> and S1 paler.</p></tp:treatment-sec><tp:treatment-sec sec-type="distribution" id="SECID0EALBG"><title>Distribution.</title><p>Thailand (Tak Province).</p></tp:treatment-sec><tp:treatment-sec sec-type="etymology" id="SECID0EFLBG"><title>Etymology.</title><p>The specific name derives from the Latin word <italic><tp:taxon-name><tp:taxon-name-part taxon-name-part-type="genus" reg="Nipponosega"/><tp:taxon-name-part taxon-name-part-type="species" reg="lineata">lineata</tp:taxon-name-part></tp:taxon-name></italic>, referring to the presence of striae on the pronotum.</p></tp:treatment-sec><tp:treatment-sec sec-type="remarks" id="SECID0EVLBG"><title>Remarks.</title><p>The holotype was collected from the leaf litter.</p></tp:treatment-sec><tp:treatment-sec><!--Section generated to contain objects referenced in tp:taxon-treatment.--><fig id="F1" position="float" orientation="portrait"><object-id xmlns:xlink="http://www.w3.org/1999/xlink" content-type="doi" xlink:type="simple">10.3897/zookeys.1041.66267.figure1</object-id><object-id xmlns:xlink="http://www.w3.org/1999/xlink" content-type="arpha" xlink:type="simple">1AB9B923-B65B-5008-83FA-D0AD6C9D0A26</object-id><label>Figure 1.</label><caption><p>General habitus of <tp:taxon-name><tp:taxon-name-part taxon-name-part-type="subfamily">Amiseginae</tp:taxon-name-part></tp:taxon-name><bold>A</bold><italic><tp:taxon-name><tp:taxon-name-part taxon-name-part-type="genus" reg="Baeosega">Baeosega</tp:taxon-name-part> <tp:taxon-name-part taxon-name-part-type="species" reg="humida">humida</tp:taxon-name-part></tp:taxon-name></italic> Krombein, holotype ♀ <bold>B</bold><italic><tp:taxon-name><tp:taxon-name-part taxon-name-part-type="genus" reg="Baeosega">B.</tp:taxon-name-part> <tp:taxon-name-part taxon-name-part-type="species" reg="torrida">torrida</tp:taxon-name-part></tp:taxon-name></italic> Krombein, holotype ♀ <bold>C</bold> ditto, allotype ♂ <bold>D</bold><italic><tp:taxon-name><tp:taxon-name-part taxon-name-part-type="genus" reg="Nipponosega">Nipponosega</tp:taxon-name-part> <tp:taxon-name-part taxon-name-part-type="species" reg="lineata">lineata</tp:taxon-name-part></tp:taxon-name></italic> sp. nov., holotype ♀. Scale bars: 1.0 mm.</p></caption><graphic xmlns:xlink="http://www.w3.org/1999/xlink" xlink:href="zookeys-1041-001-g001.jpg" position="float" orientation="portrait" xlink:type="simple" id="oo_550151.jpg"><uri content-type="original_file" xlink:type="simple">https://binary.pensoft.net/fig/550151</uri></graphic></fig></tp:treatment-sec></tp:taxon-treatment>
