# Supplementary material for: Taxonomic study of Baeosega and its allies, with description of a new species of Nipponosega (Hymenoptera, Chrysididae, Amiseginae)
Source: Zookeys. 2021 May 31;1041:1–25. doi: 10.3897/zookeys.1041.66267 (PMC8184732; doi:10.3897/zookeys.1041.66267)
Supplement: XML Treatment for Nipponosega yamanei [file zookeys.1041.66267-treatment7.xml]

<!DOCTYPE tp:taxon-treatment
  PUBLIC "-//TaxonX//DTD Taxonomic Treatment Publishing DTD v0 20100105//EN" "tax-treatment-NSO.dtd">
<tp:taxon-treatment xmlns:tp="http://www.plazi.org/taxpub"><tp:treatment-meta><kwd-group><label>Taxon classification</label><kwd><named-content xmlns:xlink="http://www.w3.org/1999/xlink" content-type="kingdom">Animalia</named-content></kwd><kwd><named-content xmlns:xlink="http://www.w3.org/1999/xlink" content-type="order">Hymenoptera</named-content></kwd><kwd><named-content xmlns:xlink="http://www.w3.org/1999/xlink" content-type="family">Chrysididae</named-content></kwd></kwd-group><mixed-citation publication-type="journal"><person-group><name><surname>Mita</surname><given-names>Toshiharu</given-names></name></person-group><article-title>Taxonomic study of <italic><tp:taxon-name><tp:taxon-name-part taxon-name-part-type="genus" reg="Baeosega">Baeosega</tp:taxon-name-part></tp:taxon-name></italic> and its allies, with description of a new species of <italic><tp:taxon-name><tp:taxon-name-part taxon-name-part-type="genus" reg="Nipponosega">Nipponosega</tp:taxon-name-part></tp:taxon-name></italic> (<tp:taxon-name><tp:taxon-name-part taxon-name-part-type="order">Hymenoptera</tp:taxon-name-part></tp:taxon-name>, <tp:taxon-name><tp:taxon-name-part taxon-name-part-type="family">Chrysididae</tp:taxon-name-part></tp:taxon-name>, <tp:taxon-name><tp:taxon-name-part taxon-name-part-type="subfamily">Amiseginae</tp:taxon-name-part></tp:taxon-name>)</article-title><source>Zookeys</source><day>31</day><month>5</month><year>2021</year><volume>1041</volume><fpage>1</fpage><lpage>25</lpage><pub-id pub-id-type="doi">10.3897/zookeys.1041.66267</pub-id></mixed-citation></tp:treatment-meta><tp:nomenclature><tp:taxon-name><object-id xmlns:xlink="http://www.w3.org/1999/xlink" content-type="arpha" xlink:type="simple">6CB2E38E-BEB1-535C-A863-3431E9A78536</object-id>
              <tp:taxon-name-part taxon-name-part-type="genus" reg="Nipponosega">Nipponosega</tp:taxon-name-part>
              <tp:taxon-name-part taxon-name-part-type="species" reg="yamanei">yamanei</tp:taxon-name-part>
            </tp:taxon-name><tp:taxon-authority>Kurzenko &amp; Lelej, 1994</tp:taxon-authority><xref ref-type="fig" rid="F2">Figures 2A, B</xref><xref ref-type="fig" rid="F8">, 8</xref><xref ref-type="fig" rid="F9">, 9</xref><tp:nomenclature-citation-list><tp:nomenclature-citation><tp:taxon-name>
                  <tp:taxon-name-part taxon-name-part-type="genus" reg="Nipponosega">Nipponosega</tp:taxon-name-part> <tp:taxon-name-part taxon-name-part-type="species" reg="yamanei">yamanei</tp:taxon-name-part></tp:taxon-name><comment>Kurzenko &amp; Lelej, 1994: 83, holotype ♀ by original designation. Type locality: Shishitsuka Ohike, Tsuchiura City, Ibaraki Pref., Honshu (Japan).</comment></tp:nomenclature-citation><tp:nomenclature-citation><tp:taxon-name>
                  <tp:taxon-name-part taxon-name-part-type="genus" reg="Nipponosega">Nipponosega</tp:taxon-name-part> <tp:taxon-name-part taxon-name-part-type="species" reg="kantoensis">kantoensis</tp:taxon-name-part></tp:taxon-name><comment>Nagase, 1995: 104, holotype ♀ by original designation, new synonymy. Type locality: Tonbo-Park, Sueno, Yoriimachi, Saitama Pref., Honshu (Japan).</comment></tp:nomenclature-citation></tp:nomenclature-citation-list></tp:nomenclature><tp:treatment-sec sec-type="material" id="SECID0EDOBG"><title>Specimens examined.</title><p><bold><italic>Holotypes</italic>. <italic><tp:taxon-name><tp:taxon-name-part taxon-name-part-type="genus" reg="Nipponosega">Nipponosega</tp:taxon-name-part> <tp:taxon-name-part taxon-name-part-type="species" reg="yamanei">yamanei</tp:taxon-name-part></tp:taxon-name></italic></bold>: Japan – <bold>Honshu</bold> ♀, “JAPAN Ibaraki-ken / Shishitsuka Ohike / Tsuchiura City / Lelej 17 viii 1993”, “<abbrev xmlns:xlink="http://www.w3.org/1999/xlink" content-type="institution" xlink:title="National Museum of Nature and Science, Tsukuba, Japan" id="ABBRID0E6OBG" xlink:type="simple">NSMT</abbrev>-HYM / 62329”, “Holotypus ♀ / <italic><tp:taxon-name><tp:taxon-name-part taxon-name-part-type="genus" reg="Nipponosega">Nipponosega</tp:taxon-name-part></tp:taxon-name></italic> / <italic><tp:taxon-name><tp:taxon-name-part taxon-name-part-type="genus" reg="Nipponosega"/><tp:taxon-name-part taxon-name-part-type="species" reg="yamanei">yamanei</tp:taxon-name-part></tp:taxon-name></italic> / Kurzenko et Lelej”(<abbrev xmlns:xlink="http://www.w3.org/1999/xlink" content-type="institution" xlink:title="National Museum of Nature and Science, Tsukuba, Japan" id="ABBRID0EVPBG" xlink:type="simple">NSMT</abbrev>); <bold><italic><tp:taxon-name><tp:taxon-name-part taxon-name-part-type="genus" reg="Nipponosega">Nipponosega</tp:taxon-name-part> <tp:taxon-name-part taxon-name-part-type="species" reg="kantoensis">kantoensis</tp:taxon-name-part></tp:taxon-name></italic></bold>: Japan ♀, “Tonbo-Park / Sueno, Yorii / Saitama / 11. VIII. 1991 / T. Nambu leg”, “<abbrev xmlns:xlink="http://www.w3.org/1999/xlink" content-type="institution" xlink:title="National Museum of Nature and Science, Tsukuba, Japan" id="ABBRID0EGQBG" xlink:type="simple">NSMT</abbrev>-HYM / 62328”, “HOLOTYPE / <italic><tp:taxon-name><tp:taxon-name-part taxon-name-part-type="genus" reg="Nipponosega">Nipponosega</tp:taxon-name-part></tp:taxon-name></italic> / <italic><tp:taxon-name><tp:taxon-name-part taxon-name-part-type="genus" reg="Nipponosega"/><tp:taxon-name-part taxon-name-part-type="species" reg="kantoensis">kantoensis</tp:taxon-name-part></tp:taxon-name></italic> / H. <xref ref-type="bibr" rid="B14">Nagase 1995</xref>”(<abbrev xmlns:xlink="http://www.w3.org/1999/xlink" content-type="institution" xlink:title="National Museum of Nature and Science, Tsukuba, Japan" id="ABBRID0EARBG" xlink:type="simple">NSMT</abbrev>).</p><p><bold><italic>Other materials</italic>.</bold> Japan – <bold>Honshu</bold> 1♀2♂, Ogawa (600–800 m alt.), Kitaibaraki, Ibaraki Pref., 14–28.VIII.2002, <abbrev xmlns:xlink="http://www.w3.org/1999/xlink" xlink:title="Malaise traps" id="ABBRID0EORBG" xlink:type="simple">MsT</abbrev>, H. Goto et al. leg. (<named-content xmlns:xlink="http://www.w3.org/1999/xlink" content-type="dwc:institutional_code" xlink:type="simple">ELKU</named-content>); 1♂, same data, but (<abbrev xmlns:xlink="http://www.w3.org/1999/xlink" content-type="institution" xlink:title="Forestry and Forest Products Research Institute, Tsukuba, Japan" id="ABBRID0EXRBG" xlink:type="simple">FFPRI</abbrev>); 3♀, Okami, Satomi-mura, Ibaraki Pref., 9–24.IX.2003, <abbrev xmlns:xlink="http://www.w3.org/1999/xlink" xlink:title="Malaise traps" id="ABBRID0E3RBG" xlink:type="simple">MsT</abbrev>, S. Makino et al. leg. (<abbrev xmlns:xlink="http://www.w3.org/1999/xlink" content-type="institution" xlink:title="Forestry and Forest Products Research Institute, Tsukuba, Japan" id="ABBRID0EASBG" xlink:type="simple">FFPRI</abbrev>); 1♀, Fujisawa-shi, Kanagawa Pref., 24–25.IX.2009, pit fall trap, T. Shimada leg. (<named-content xmlns:xlink="http://www.w3.org/1999/xlink" content-type="dwc:institutional_code" xlink:type="simple">ELKU</named-content>); 1♂, Yawata (650 m alt.), Asahi, Aichi Pref., 29.VII–11.VIII.1998, <abbrev xmlns:xlink="http://www.w3.org/1999/xlink" xlink:title="Malaise traps" id="ABBRID0EKSBG" xlink:type="simple">MsT</abbrev>, A. Hanai, K. Yamagishi leg. (<named-content xmlns:xlink="http://www.w3.org/1999/xlink" content-type="dwc:institutional_code" xlink:type="simple">ELMU</named-content>); 1♀, Yawata Shrine (400 m alt.), Asahi, Aichi Pref., 12–21.VIII.1998, <abbrev xmlns:xlink="http://www.w3.org/1999/xlink" xlink:title="Malaise traps" id="ABBRID0ETSBG" xlink:type="simple">MsT</abbrev>, M. Ozawa leg. (<named-content xmlns:xlink="http://www.w3.org/1999/xlink" content-type="dwc:institutional_code" xlink:type="simple">ELMU</named-content>); 1♀, Kurisu, Inuyama, Aichi Pref., 19–25.VII.1996, <abbrev xmlns:xlink="http://www.w3.org/1999/xlink" xlink:title="emergence traps using leaf litter" id="ABBRID0E3SBG" xlink:type="simple">EmT</abbrev>, T. Mabuchi leg.; 1♀, Mt. Sanage, Aichi Pref., 7–13.VIII.1992, <abbrev xmlns:xlink="http://www.w3.org/1999/xlink" xlink:title="emergence traps using leaf litter" id="ABBRID0EATBG" xlink:type="simple">EmT</abbrev>, K. Shima leg. (<named-content xmlns:xlink="http://www.w3.org/1999/xlink" content-type="dwc:institutional_code" xlink:type="simple">ELMU</named-content>); 2♂, Takiwaki, Toyota, Aichi Pref., 8–14.VII.2002, <abbrev xmlns:xlink="http://www.w3.org/1999/xlink" xlink:title="Malaise traps" id="ABBRID0EJTBG" xlink:type="simple">MsT</abbrev>, Y. Kurahashi Leg. (<named-content xmlns:xlink="http://www.w3.org/1999/xlink" content-type="dwc:institutional_code" xlink:type="simple">ELMU</named-content>); 1♀, same data, but 19–25.VIII.2002; 1♀, Tougoku, Seto, Aichi Pref., 10–16.VIII.1997, <abbrev xmlns:xlink="http://www.w3.org/1999/xlink" xlink:title="Malaise traps" id="ABBRID0ESTBG" xlink:type="simple">MsT</abbrev>, M. Kenmotsu leg. (<named-content xmlns:xlink="http://www.w3.org/1999/xlink" content-type="dwc:institutional_code" xlink:type="simple">ELMU</named-content>); 1♀, Kurotani, Y., Hiroshima Pref., 7–13.VIII.1995, <abbrev xmlns:xlink="http://www.w3.org/1999/xlink" xlink:title="yellow pan traps" id="ABBRID0E2TBG" xlink:type="simple">YPT</abbrev>, A. Morimoto leg. (<named-content xmlns:xlink="http://www.w3.org/1999/xlink" content-type="dwc:institutional_code" xlink:type="simple">ELMU</named-content>); – <bold>Shikoku</bold> 1♀, Mt. Takanawa, Matsuyama, Ehime Pref., 26.VII.2017, K. Kuroda leg. (<named-content xmlns:xlink="http://www.w3.org/1999/xlink" content-type="dwc:institutional_code" xlink:type="simple">ELKU</named-content>); 1♀, Jikiba-machi, Matsuyama-shi, Ehime Pref., 25.VII.2017, shifting, Y. Hisasue leg. (<named-content xmlns:xlink="http://www.w3.org/1999/xlink" content-type="dwc:institutional_code" xlink:type="simple">ELKU</named-content>); – <bold>Kyushu</bold> 1♀, Mt. Kaya, Itoshima-shi, Fukuoka Pref., 2.X.2018, shifting, S. Inoue leg. (<named-content xmlns:xlink="http://www.w3.org/1999/xlink" content-type="dwc:institutional_code" xlink:type="simple">ELKU</named-content>); 1♀, same locality as above, but Mt. Iwara, 8.IX.2019, K. Nishiya leg. (<named-content xmlns:xlink="http://www.w3.org/1999/xlink" content-type="dwc:institutional_code" xlink:type="simple">ELKU</named-content>); 1♀, Hikosan Biological Laboratory, Kyushu University, Mt. Hiko (670 m alt.), Fukuoka Pref., 2.X.1968, <abbrev xmlns:xlink="http://www.w3.org/1999/xlink" xlink:title="Malaise traps" id="ABBRID0E3UBG" xlink:type="simple">MsT</abbrev>, K. Takeno leg.; 1♀, same data but 28–29.IX.1968; 1♀, same data but 15.X.1968; 1♂, same data but 4.IX.1970; 1♀, Mt. Hiko (700 m alt.), Fukuoka Pref., 20–28.VIII.2008, <abbrev xmlns:xlink="http://www.w3.org/1999/xlink" xlink:title="Malaise traps" id="ABBRID0EAVBG" xlink:type="simple">MsT</abbrev>, T. Mita, S. Sato leg. (<named-content xmlns:xlink="http://www.w3.org/1999/xlink" content-type="dwc:institutional_code" xlink:type="simple">ELKU</named-content>); 1♀, Gokasho Plateau (860 m alt.), Takachiho-cho, Miyazaki Pref., 22.VIII.2015, Sk. Yamane leg. (<named-content xmlns:xlink="http://www.w3.org/1999/xlink" content-type="dwc:institutional_code" xlink:type="simple">ELKU</named-content>); 2♀, same data but 23.VIII.2015; 1♀, Mt. Tatera, Tsushima Isl., Nagasaki Pref., 25–26. IX. 2015, <abbrev xmlns:xlink="http://www.w3.org/1999/xlink" xlink:title="yellow pan traps" id="ABBRID0EOVBG" xlink:type="simple">YPT</abbrev>, Y. Hisasue leg. (<named-content xmlns:xlink="http://www.w3.org/1999/xlink" content-type="dwc:institutional_code" xlink:type="simple">ELKU</named-content>); 1♀, same as above, but Mt. Shimizu, Izuhara-machi, 19.X.2019, T. Hashizume leg. (<named-content xmlns:xlink="http://www.w3.org/1999/xlink" content-type="dwc:institutional_code" xlink:type="simple">ELKU</named-content>); – <bold>Ryukyus</bold> 2♀, Kurio, Yakushima Isl., 13.VII.1970, K. Yamagishi leg. (<named-content xmlns:xlink="http://www.w3.org/1999/xlink" content-type="dwc:institutional_code" xlink:type="simple">ELMU</named-content>); 1♂, same island, but Miyanoura, 21.VI–11.VII.1999, <abbrev xmlns:xlink="http://www.w3.org/1999/xlink" xlink:title="Malaise traps" id="ABBRID0EDWBG" xlink:type="simple">MsT</abbrev>, T. Murota (A. Hanai) leg. (<named-content xmlns:xlink="http://www.w3.org/1999/xlink" content-type="dwc:institutional_code" xlink:type="simple">ELMU</named-content>).</p></tp:treatment-sec><tp:treatment-sec sec-type="diagnosis" id="SECID0EMWBG"><title>Diagnosis.</title><p>In the genus <italic><tp:taxon-name><tp:taxon-name-part taxon-name-part-type="genus" reg="Nipponosega">Nipponosega</tp:taxon-name-part></tp:taxon-name></italic>, <italic><tp:taxon-name><tp:taxon-name-part taxon-name-part-type="genus" reg="Nipponosega">N.</tp:taxon-name-part> <tp:taxon-name-part taxon-name-part-type="species" reg="yamanei">yamanei</tp:taxon-name-part></tp:taxon-name></italic> Kurzenko &amp; Lelej is the only species known by both female and male. The female is similar to <italic><tp:taxon-name><tp:taxon-name-part taxon-name-part-type="genus" reg="Nipponosega">N.</tp:taxon-name-part> <tp:taxon-name-part taxon-name-part-type="species" reg="kurzenkoi">kurzenkoi</tp:taxon-name-part></tp:taxon-name></italic> in China. They can be distinguished by the body coloration and the width of frons. The mesopleuron is blackish in <italic><tp:taxon-name><tp:taxon-name-part taxon-name-part-type="genus" reg="Nipponosega">N.</tp:taxon-name-part> <tp:taxon-name-part taxon-name-part-type="species" reg="yamanei">yamanei</tp:taxon-name-part></tp:taxon-name></italic> (Fig. <xref ref-type="fig" rid="F2">2A</xref>), whereas it is fully testaceous in <italic><tp:taxon-name><tp:taxon-name-part taxon-name-part-type="genus" reg="Nipponosega">N.</tp:taxon-name-part> <tp:taxon-name-part taxon-name-part-type="species" reg="kurzenkoi">kurzenkoi</tp:taxon-name-part></tp:taxon-name></italic>. The frons is narrower, the maximum interocular distance is 1.5–2.0 × longer than the width of frons in full face view (1.2 in <italic><tp:taxon-name><tp:taxon-name-part taxon-name-part-type="genus" reg="Nipponosega">N.</tp:taxon-name-part> <tp:taxon-name-part taxon-name-part-type="species" reg="kurzenkoi">kurzenkoi</tp:taxon-name-part></tp:taxon-name></italic>). Other diagnostic characters of the female are as follows: body length 2.5–3.9 mm; head black, smooth with scattered punctures; posterior ocelli well separated from the inner margin of eye; pronotum reddish, smooth with scattered punctures; mesoscutum, mesoscutellum, anterior part of mesepisternum and often propodeum black; legs yellow; metasoma dark brown. The body length of the male is 3.2–3.8 mm. The male of other species of <italic><tp:taxon-name><tp:taxon-name-part taxon-name-part-type="genus" reg="Nipponosega">Nipponosega</tp:taxon-name-part></tp:taxon-name></italic> is unknown. Compared to other genera found in Japan, the male of <italic><tp:taxon-name><tp:taxon-name-part taxon-name-part-type="genus" reg="Nipponosega">N.</tp:taxon-name-part> <tp:taxon-name-part taxon-name-part-type="species" reg="yamanei">yamanei</tp:taxon-name-part></tp:taxon-name></italic> can be distinguished by the head without occipital carina and impunctate welt; the body black, without metallic reflection; and the forewing with R1 thick, not clearly separated from pterostigma.</p></tp:treatment-sec><tp:treatment-sec sec-type="description" id="SECID0EGZBG"><title>Description.</title><p><bold>Female</bold>. Body length 2.5–3.9 mm. Head (Fig. <xref ref-type="fig" rid="F8">8A–D</xref>) punctate except scapal basin, 0.65–0.81 × as long as wide in dorsal view, 0.89–1.18 × as wide as deep in frontal view; punctures 0.3–0.5 × diameter of median ocellus, 0.3–1.0 punctures diameter apart on frons, 1.0–3.0 punctures diameter apart on ocellar region and vertex; interspaces among punctures smooth; scapal basin moderately excavated to almost flat, transversely costate by fine grooves, with median unsculptured line; malar sulcus absent; narrowest width of frons 0.24–0.33 × head width; maximum interocular distance 1.5–2.0 × as long as narrowest width of frons; <abbrev xmlns:xlink="http://www.w3.org/1999/xlink" xlink:title="maximum length of malar space" id="ABBRID0ESZBG" xlink:type="simple">MS</abbrev> 0.24–0.34 × as long as eye height; ocellar triangle variable, <abbrev xmlns:xlink="http://www.w3.org/1999/xlink" xlink:title="distance between median ocellus and lateral ocellus" id="ABBRID0EWZBG" xlink:type="simple">OL</abbrev> 0.7–1.6 × as long as <abbrev xmlns:xlink="http://www.w3.org/1999/xlink" xlink:title="distance between lateral ocelli" id="ABBRID0E1ZBG" xlink:type="simple">POL</abbrev>, <abbrev xmlns:xlink="http://www.w3.org/1999/xlink" xlink:title="distance between median ocellus and lateral ocellus" id="ABBRID0E5ZBG" xlink:type="simple">OL</abbrev> 0.8–1.2, <abbrev xmlns:xlink="http://www.w3.org/1999/xlink" xlink:title="distance between lateral ocellus to posterior margin of vertex or occipital carina" id="ABBRID0EC1BG" xlink:type="simple">OPL</abbrev> 2.0–2.5, <abbrev xmlns:xlink="http://www.w3.org/1999/xlink" xlink:title="distance between lateral ocelli" id="ABBRID0EG1BG" xlink:type="simple">POL</abbrev> 0.5–1.0, <abbrev xmlns:xlink="http://www.w3.org/1999/xlink" xlink:title="distance between lateral ocellus and compound eye" id="ABBRID0EK1BG" xlink:type="simple">OOL</abbrev> 0.3–0.6, <abbrev xmlns:xlink="http://www.w3.org/1999/xlink" xlink:title="anterior ocellus diameter" id="ABBRID0EO1BG" xlink:type="simple">MOD</abbrev> 0.4–0.5; occipital carina present, reaching lower gena (Fig. <xref ref-type="fig" rid="F8">8C</xref>), occasionally present only behind ocellar triangle, only upper gena, or rarely almost invisible. Clypeus not thickened, with thin square transparent lobe. Mandible without inner tooth. Antenna stout, <abbrev xmlns:xlink="http://www.w3.org/1999/xlink" xlink:title="flagellomere numbers 2" id="ABBRID0EW1BG" xlink:type="simple">F2</abbrev>–<abbrev xmlns:xlink="http://www.w3.org/1999/xlink" xlink:title="flagellomere numbers 7" id="ABBRID0E11BG" xlink:type="simple">F7</abbrev> wider than long; length (width) of <abbrev xmlns:xlink="http://www.w3.org/1999/xlink" xlink:title="flagellomere numbers 1" id="ABBRID0E51BG" xlink:type="simple">F1</abbrev>–<abbrev xmlns:xlink="http://www.w3.org/1999/xlink" xlink:title="flagellomere numbers 4" id="ABBRID0EC2BG" xlink:type="simple">F4</abbrev> following ratio: 2.7–3.2 (1.0–1.2): 0.7–1.0 (1.0–1.3): 0.9–1.0 (1.1–1.3): 1.0 (1.1–1.4).</p><fig id="F8" position="float" orientation="portrait"><object-id xmlns:xlink="http://www.w3.org/1999/xlink" content-type="doi" xlink:type="simple">10.3897/zookeys.1041.66267.figure8</object-id><object-id xmlns:xlink="http://www.w3.org/1999/xlink" content-type="arpha" xlink:type="simple">4CD09D08-A17B-51AD-BB6B-AC2B4D8B4954</object-id><label>Figure 8.</label><caption><p><italic><tp:taxon-name><tp:taxon-name-part taxon-name-part-type="genus" reg="Nipponosega">Nipponosega</tp:taxon-name-part> <tp:taxon-name-part taxon-name-part-type="species" reg="yamanei">yamanei</tp:taxon-name-part></tp:taxon-name></italic> Kurzenko &amp; Lelej ♀ <bold>A</bold> holotype of <italic><tp:taxon-name><tp:taxon-name-part taxon-name-part-type="genus" reg="Nipponosega">N.</tp:taxon-name-part> <tp:taxon-name-part taxon-name-part-type="species" reg="yamanei">yamanei</tp:taxon-name-part></tp:taxon-name></italic>, head in frontal view <bold>B</bold> ditto, dorsal view <bold>C</bold> female from Aichi, gena (arrow indicates occipital carina) <bold>D</bold> holotype of <italic><tp:taxon-name><tp:taxon-name-part taxon-name-part-type="genus" reg="Nipponosega">N.</tp:taxon-name-part> <tp:taxon-name-part taxon-name-part-type="species" reg="kantoensis">kantoensis</tp:taxon-name-part></tp:taxon-name></italic> Nagase, head in dorsal view <bold>E</bold> holotype of <italic><tp:taxon-name><tp:taxon-name-part taxon-name-part-type="genus" reg="Nipponosega">N.</tp:taxon-name-part> <tp:taxon-name-part taxon-name-part-type="species" reg="yamanei">yamanei</tp:taxon-name-part></tp:taxon-name></italic>, mesosoma. Scale bars: 0.5 mm.</p></caption><graphic xmlns:xlink="http://www.w3.org/1999/xlink" xlink:href="zookeys-1041-001-g008.jpg" position="float" orientation="portrait" xlink:type="simple" id="oo_550158.jpg"><uri content-type="original_file" xlink:type="simple">https://binary.pensoft.net/fig/550158</uri></graphic></fig><p>Pronotum (Fig. <xref ref-type="fig" rid="F8">8E</xref>) punctate with faintly coriaceous interspace; punctures slightly smaller than those on frons, 0.3–0.4 <abbrev xmlns:xlink="http://www.w3.org/1999/xlink" xlink:title="anterior ocellus diameter" id="ABBRID0EP4BG" xlink:type="simple">MOD</abbrev>, 3–5 PD apart; medial longitudinal line reaching 2/3 of pronotum, rarely groove fully developed; median length of pronotum 0.72–0.86 × as long as wide, 1.2–1.6 × mesoscutum plus mesoscutellum. Mesoscutum 0.43–0.50 × longer than pronotum, sculptured as vertex; notauli complete, diverging anteriorly. Mesoscutellum 0.5–0.75 × longer than mesoscutum, punctate as mesoscutum with interspaces faintly transversely rugulose. Mesopleuron sculptured as pronotum. Metanotum triangular, median length 0.67–0.87 × mesoscutellum, with shallow punctures. Propodeum with postero-lateral corner forming blunt angle (Fig. <xref ref-type="fig" rid="F8">8E</xref>), angle sometimes weak; dorsal surface of propodeum short, medially smooth, laterally rugose, sometimes irregularly reticulate; transverse or arched carina present behind; sometimes lateral carina present; posterior surface transversely costate with median longitudinal carina, sometimes laterally reticulate; lateral surface faintly costate with carinae antero-dorsally effaced; metapleural region polished or faintly transversely rugose. Middle and hind coxae transversely costate.</p><p>Metasoma faintly coriaceous, sparsely covered with setae; length of setae 2 <abbrev xmlns:xlink="http://www.w3.org/1999/xlink" xlink:title="anterior ocellus diameter" id="ABBRID0EZ4BG" xlink:type="simple">MOD</abbrev>.</p><p><bold><italic>Color</italic>.</bold> Head black. Antenna basally testaceous, <abbrev xmlns:xlink="http://www.w3.org/1999/xlink" xlink:title="flagellomere numbers 2" id="ABBRID0EE5BG" xlink:type="simple">F2</abbrev>–<abbrev xmlns:xlink="http://www.w3.org/1999/xlink" xlink:title="flagellomere numbers 10" id="ABBRID0EI5BG" xlink:type="simple">F10</abbrev> dark brown, sometimes dorsal half of <abbrev xmlns:xlink="http://www.w3.org/1999/xlink" xlink:title="flagellomere numbers 2" id="ABBRID0EM5BG" xlink:type="simple">F2</abbrev> testaceous. Mandible testaceous with reddish teeth. Mesosoma with prothorax, posterior half of mesopleuron and lateral surface of propodeum reddish to light brownish, remainder of mesothorax, metanotum and dorsal to posterior surface of propodeum brownish to blackish; dorsum of pronotum blackish in the female from Mt. Takanawa (Ehime Pref.); metanotum and propodeum sometimes paler especially in smaller specimens. Tegulae and wings testaceous to brown. Legs testaceous, sometimes femora and tibiae brownish. Metasoma brown to dark brown, rarely blackish, usually anterior surface of <abbrev xmlns:xlink="http://www.w3.org/1999/xlink" xlink:title="metasomal tergite numbers 1" id="ABBRID0EQ5BG" xlink:type="simple">T1</abbrev> and sterna paler.</p><p><bold>Male.</bold> Body length 3.2–3.8 mm. Head (Fig. <xref ref-type="fig" rid="F9">9A–C</xref>) densely punctate except scapal basin, 0.5–0.57 × as long as wide in dorsal view, 1.16–1.46 × as wide as deep in frontal view; punctures 0.2–0.3 <abbrev xmlns:xlink="http://www.w3.org/1999/xlink" xlink:title="anterior ocellus diameter" id="ABBRID0E35BG" xlink:type="simple">MOD</abbrev>, almost contiguous to 0.3 puncture diameter apart each; scapal basin excavated, transversely rugose with median unsculptured line; <abbrev xmlns:xlink="http://www.w3.org/1999/xlink" xlink:title="maximum length of malar space" id="ABBRID0EA6BG" xlink:type="simple">MS</abbrev> 0.3–0.4 × as long as eye height; narrowest width of frons 0.6–0.7 × head width; ocellar triangle obtuse, <abbrev xmlns:xlink="http://www.w3.org/1999/xlink" xlink:title="distance between median ocellus and lateral ocellus" id="ABBRID0EE6BG" xlink:type="simple">OL</abbrev> 0.5–0.6 × as long as <abbrev xmlns:xlink="http://www.w3.org/1999/xlink" xlink:title="distance between lateral ocelli" id="ABBRID0EI6BG" xlink:type="simple">POL</abbrev>, <abbrev xmlns:xlink="http://www.w3.org/1999/xlink" xlink:title="distance between median ocellus and lateral ocellus" id="ABBRID0EM6BG" xlink:type="simple">OL</abbrev> 0.8, <abbrev xmlns:xlink="http://www.w3.org/1999/xlink" xlink:title="distance between lateral ocellus to posterior margin of vertex or occipital carina" id="ABBRID0EQ6BG" xlink:type="simple">OPL</abbrev> 2.0–2.8, <abbrev xmlns:xlink="http://www.w3.org/1999/xlink" xlink:title="distance between lateral ocelli" id="ABBRID0EU6BG" xlink:type="simple">POL</abbrev> 1.5, <abbrev xmlns:xlink="http://www.w3.org/1999/xlink" xlink:title="distance between lateral ocellus and compound eye" id="ABBRID0EY6BG" xlink:type="simple">OOL</abbrev> 0.5–0.6, <abbrev xmlns:xlink="http://www.w3.org/1999/xlink" xlink:title="anterior ocellus diameter" id="ABBRID0E36BG" xlink:type="simple">MOD</abbrev> 0.8–1.0. Clypeus not thickened, with thin transparent lamella. Mandible distally truncate. Antenna cylindrical, flagellum densely covered with setae; length of setae ca. 0.6 × flagellomere diameter; length (width) of <abbrev xmlns:xlink="http://www.w3.org/1999/xlink" xlink:title="flagellomere numbers 1" id="ABBRID0EBAAI" xlink:type="simple">F1</abbrev> to <abbrev xmlns:xlink="http://www.w3.org/1999/xlink" xlink:title="flagellomere numbers 4" id="ABBRID0EFAAI" xlink:type="simple">F4</abbrev> following ratio: 3.3–4.0 (0.8–1.0): 1.8–2.5 (0.8–1.1): 1.8–2.3 (0.8–1.0): 1.8–2.0 (0.8–1.0).</p><fig id="F9" position="float" orientation="portrait"><object-id xmlns:xlink="http://www.w3.org/1999/xlink" content-type="doi" xlink:type="simple">10.3897/zookeys.1041.66267.figure9</object-id><object-id xmlns:xlink="http://www.w3.org/1999/xlink" content-type="arpha" xlink:type="simple">3A1055FE-318E-5298-B889-64FF7A9EC71A</object-id><label>Figure 9.</label><caption><p><italic><tp:taxon-name><tp:taxon-name-part taxon-name-part-type="genus" reg="Nipponosega">Nipponosega</tp:taxon-name-part> <tp:taxon-name-part taxon-name-part-type="species" reg="yamanei">yamanei</tp:taxon-name-part></tp:taxon-name></italic> Kurzenko &amp; Lelej ♂ <bold>A</bold> Head in frontal view <bold>B</bold> ditto, lateral view <bold>C</bold> ditto, dorsal view <bold>D</bold> forewing, pterostigma and R1 <bold>E</bold> mesosoma. Scale bars: 0.5 mm.</p></caption><graphic xmlns:xlink="http://www.w3.org/1999/xlink" xlink:href="zookeys-1041-001-g009.jpg" position="float" orientation="portrait" xlink:type="simple" id="oo_550159.jpg"><uri content-type="original_file" xlink:type="simple">https://binary.pensoft.net/fig/550159</uri></graphic></fig><p>Pronotum (Fig. <xref ref-type="fig" rid="F9">9E</xref>) densely punctate as vertex; medial longitudinal groove present on posterior 3/5; median length of pronotum 0.46–0.58 × as long as wide, 0.7–0.9 × mesoscutum. Mesoscutum densely punctate as vertex; on posterior half interspaces faintly granulate; notauli complete, diverging anteriorly. Mesoscutellum punctate as mesoscutum, 0.45–0.63 × longer than mesoscutum. Mesopleuron punctate with polished interspaces; punctures slightly larger than those on pronotum, 0.3–1.5 puncture diameter apart; surface near pleural suture polished, without puncture. Metanotum with sparse punctures, median length 0.52–0.68 × mesoscutellum; punctures 1–3 puncture diameter apart. Propodeum postero-laterally forming dully corner, without teeth or distinct angle; dorsal surface more or less rugose, sometimes only median longitudinal carina present; transverse carina present between dorsal and posterior surface; posterior surface finely reticulate rugose with median longitudinal carina; lateral surface with ventral 2/3 finely reticulate, dorsal 1/3 smooth; metapleural region polished, more or less rugose and longitudinally excavated behind pleural suture. R1 tubular, thick, not clearly distinguished from pterostigma (Fig. <xref ref-type="fig" rid="F9">9D</xref>); Rs extended by weakly curved dark streak; medial vein arising at or before cu-a. Legs with surface of coxae smooth; hind coxa with dorsobasal carina; tarsal claws with one small inner tooth.</p><p>Dorsal surface of terga and sterna with fine punctures; punctures on <abbrev xmlns:xlink="http://www.w3.org/1999/xlink" xlink:title="metasomal tergite numbers 1" id="ABBRID0EXBAI" xlink:type="simple">T1</abbrev> and <abbrev xmlns:xlink="http://www.w3.org/1999/xlink" xlink:title="metasomal tergite numbers 2" id="ABBRID0E2BAI" xlink:type="simple">T2</abbrev> 1–2 puncture diameters apart, with interspaces polished.</p><p><bold><italic>Color</italic>.</bold> Head, mesosoma and metasoma black but anterior polished surface of <abbrev xmlns:xlink="http://www.w3.org/1999/xlink" xlink:title="metasomal tergite numbers 1" id="ABBRID0EGCAI" xlink:type="simple">T1</abbrev> brownish, lateral surface of <abbrev xmlns:xlink="http://www.w3.org/1999/xlink" xlink:title="metasomal tergite numbers 1" id="ABBRID0EKCAI" xlink:type="simple">T1</abbrev>, <abbrev xmlns:xlink="http://www.w3.org/1999/xlink" xlink:title="metasomal tergite numbers 2" id="ABBRID0EOCAI" xlink:type="simple">T2</abbrev> brown. Antenna with scape testaceous, flagellomere dark brown to brown, distally slightly paler. Mandible testaceous with apex reddish. Maxillary and labial palpus testaceous. Tegula brown. Wings faintly tinged with brown; veins brown. Legs testaceous with hind tibia dark brown.</p></tp:treatment-sec><tp:treatment-sec sec-type="distribution" id="SECID0ESCAI"><title>Distribution.</title><p>Japan (Honshu; Shikoku; Kyushu; Tsushima Isl.; Yakushima Isl.).</p></tp:treatment-sec><tp:treatment-sec sec-type="host" id="SECID0EXCAI"><title>Hosts.</title><p><tp:taxon-name><tp:taxon-name-part taxon-name-part-type="family">Diapheromeridae</tp:taxon-name-part></tp:taxon-name>: <italic><tp:taxon-name><tp:taxon-name-part taxon-name-part-type="genus" reg="Micadina">Micadina</tp:taxon-name-part> <tp:taxon-name-part taxon-name-part-type="species" reg="phluctainoides">phluctainoides</tp:taxon-name-part></tp:taxon-name></italic> (Rehn, 1904).</p></tp:treatment-sec><tp:treatment-sec sec-type="remarks" id="SECID0ENDAI"><title>Remarks.</title><p>Although ocelli and head proportions of the female have been considered useful for species classification (<xref ref-type="bibr" rid="B14">Nagase 1995</xref>), they actually show great variation. The holotypes of <italic><tp:taxon-name><tp:taxon-name-part taxon-name-part-type="genus" reg="Nipponosega">N.</tp:taxon-name-part> <tp:taxon-name-part taxon-name-part-type="species" reg="yamanei">yamanei</tp:taxon-name-part></tp:taxon-name></italic> (Fig. <xref ref-type="fig" rid="F8">8B</xref>) and <italic><tp:taxon-name><tp:taxon-name-part taxon-name-part-type="genus" reg="Nipponosega">N.</tp:taxon-name-part> <tp:taxon-name-part taxon-name-part-type="species" reg="kantoensis">kantoensis</tp:taxon-name-part></tp:taxon-name></italic> (Fig. <xref ref-type="fig" rid="F8">8D</xref>) are examples of the two extremes and intermediate females are more frequently found. This makes it difficult to distinguish between the two types.</p><p>Males of <italic><tp:taxon-name><tp:taxon-name-part taxon-name-part-type="genus" reg="Nipponosega">N.</tp:taxon-name-part> <tp:taxon-name-part taxon-name-part-type="species" reg="yamanei">yamanei</tp:taxon-name-part></tp:taxon-name></italic> were only obtained by Malaise traps and occasionally they were collected together with <italic><tp:taxon-name><tp:taxon-name-part taxon-name-part-type="genus" reg="Cladobethylus">Cladobethylus</tp:taxon-name-part> <tp:taxon-name-part taxon-name-part-type="species" reg="japonicus">japonicus</tp:taxon-name-part></tp:taxon-name></italic> Kimsey, 1997. The males of both species have been unknown; however, the morphological characters of the trapped males were close to those of <italic><tp:taxon-name><tp:taxon-name-part taxon-name-part-type="genus" reg="Baeosega">Baeosega</tp:taxon-name-part></tp:taxon-name></italic>. As <italic><tp:taxon-name><tp:taxon-name-part taxon-name-part-type="genus" reg="Cladobethylus">Cladobethylus</tp:taxon-name-part></tp:taxon-name></italic> is a genus showing little sexual dimorphism (<xref ref-type="bibr" rid="B7">Kimsey 2019</xref>), they are considered as <italic><tp:taxon-name><tp:taxon-name-part taxon-name-part-type="genus" reg="Nipponosega">Nipponosega</tp:taxon-name-part></tp:taxon-name></italic>. Compared to the abundance of the female, the male of <italic><tp:taxon-name><tp:taxon-name-part taxon-name-part-type="genus" reg="Nipponosega">N.</tp:taxon-name-part> <tp:taxon-name-part taxon-name-part-type="species" reg="yamanei">yamanei</tp:taxon-name-part></tp:taxon-name></italic> is rarely collected. Some females were found above the ground surface (1 m or more) (<xref ref-type="bibr" rid="B14">Nagase 1995</xref>; <xref ref-type="bibr" rid="B16">Tomura 2020</xref>), but in fact they are more likely on the ground floor or in the leaf litter. Multiple females were obtained in Malaise traps, suggesting that females actively walk around the forest floor and climb understory vegetation. Females were observed to carry the host eggs for oviposition (Y. Hisasue, personal communication).</p></tp:treatment-sec><tp:treatment-sec><!--Section generated to contain objects referenced in tp:taxon-treatment.--><fig id="F2" position="float" orientation="portrait"><object-id xmlns:xlink="http://www.w3.org/1999/xlink" content-type="doi" xlink:type="simple">10.3897/zookeys.1041.66267.figure2</object-id><object-id xmlns:xlink="http://www.w3.org/1999/xlink" content-type="arpha" xlink:type="simple">263F2BE6-353A-512B-8A50-9B411B570122</object-id><label>Figure 2.</label><caption><p>General habitus of <tp:taxon-name><tp:taxon-name-part taxon-name-part-type="subfamily">Amiseginae</tp:taxon-name-part></tp:taxon-name><bold>A</bold><italic><tp:taxon-name><tp:taxon-name-part taxon-name-part-type="genus" reg="Nipponosega">Nipponosega</tp:taxon-name-part> <tp:taxon-name-part taxon-name-part-type="species" reg="yamanei">yamanei</tp:taxon-name-part></tp:taxon-name></italic> Kurzenko &amp; Lelej, holotype ♀ <bold>B</bold> ditto, ♂ <bold>C</bold><italic><tp:taxon-name><tp:taxon-name-part taxon-name-part-type="genus" reg="Okinawasega">Okinawasega</tp:taxon-name-part> <tp:taxon-name-part taxon-name-part-type="species" reg="eguchii">eguchii</tp:taxon-name-part></tp:taxon-name></italic> Terayama ♀ <bold>D</bold> ditto, holotype ♂. Scale bars: 1.0 mm.</p></caption><graphic xmlns:xlink="http://www.w3.org/1999/xlink" xlink:href="zookeys-1041-001-g002.jpg" position="float" orientation="portrait" xlink:type="simple" id="oo_550152.jpg"><uri content-type="original_file" xlink:type="simple">https://binary.pensoft.net/fig/550152</uri></graphic></fig></tp:treatment-sec><ref-list><ref id="B14"><mixed-citation xmlns:xlink="http://www.w3.org/1999/xlink" xlink:type="simple"><person-group><name name-style="western"><surname>Nagase</surname><given-names>H</given-names></name></person-group> (<year>1995</year>) <article-title>A new species of <italic><tp:taxon-name><tp:taxon-name-part taxon-name-part-type="genus">Nipponosega</tp:taxon-name-part></tp:taxon-name></italic> (<tp:taxon-name><tp:taxon-name-part taxon-name-part-type="order">Hymenoptera</tp:taxon-name-part></tp:taxon-name>, <tp:taxon-name><tp:taxon-name-part taxon-name-part-type="family">Chrysididae</tp:taxon-name-part></tp:taxon-name>, <tp:taxon-name><tp:taxon-name-part taxon-name-part-type="subfamily">Amiseginae</tp:taxon-name-part></tp:taxon-name>) from central Japan. Bulletin of the National Science Museum.</article-title><source>Series A, Zoology</source><volume>21</volume>: <fpage>103</fpage>–<lpage>107</lpage>.</mixed-citation></ref><ref id="B7"><mixed-citation xmlns:xlink="http://www.w3.org/1999/xlink" xlink:type="simple"><person-group><name name-style="western"><surname>Kimsey</surname><given-names>LS</given-names></name></person-group> (<year>2019</year>) <article-title>Revision of the south Asian amisegine genus <italic><tp:taxon-name><tp:taxon-name-part taxon-name-part-type="genus">Cladobethylus</tp:taxon-name-part></tp:taxon-name></italic> Kieffer, 1922 (<tp:taxon-name><tp:taxon-name-part taxon-name-part-type="order">Hymenoptera</tp:taxon-name-part></tp:taxon-name>, <tp:taxon-name><tp:taxon-name-part taxon-name-part-type="family">Chrysididae</tp:taxon-name-part></tp:taxon-name>, <tp:taxon-name><tp:taxon-name-part taxon-name-part-type="subfamily">Amiseginae</tp:taxon-name-part></tp:taxon-name>).</article-title><source>Journal of <tp:taxon-name><tp:taxon-name-part taxon-name-part-type="order">Hymenoptera</tp:taxon-name-part></tp:taxon-name> Research</source><volume>70</volume>: <fpage>41</fpage>–<lpage>64</lpage>. <ext-link xlink:type="simple" ext-link-type="doi" xlink:href="10.3897/jhr.70.34206">https://doi.org/10.3897/jhr.70.34206</ext-link></mixed-citation></ref><ref id="B16"><mixed-citation xmlns:xlink="http://www.w3.org/1999/xlink" xlink:type="simple"><person-group><name name-style="western"><surname>Tomura</surname><given-names>S</given-names></name></person-group> (<year>2020</year>) Two species of <tp:taxon-name><tp:taxon-name-part taxon-name-part-type="superfamily">Chrysidoidea</tp:taxon-name-part></tp:taxon-name> collected by light trap at Takanosu-yama, Fukuoka, Japan. Pulex (99): 824–825. [in Japanese]</mixed-citation></ref></ref-list></tp:taxon-treatment>
