# Supplementary material for: Taxonomic study of Baeosega and its allies, with description of a new species of Nipponosega (Hymenoptera, Chrysididae, Amiseginae)
Source: Zookeys. 2021 May 31;1041:1–25. doi: 10.3897/zookeys.1041.66267 (PMC8184732; doi:10.3897/zookeys.1041.66267)
Supplement: XML Treatment for Okinawasega [file zookeys.1041.66267-treatment8.xml]

<!DOCTYPE tp:taxon-treatment
  PUBLIC "-//TaxonX//DTD Taxonomic Treatment Publishing DTD v0 20100105//EN" "tax-treatment-NSO.dtd">
<tp:taxon-treatment xmlns:tp="http://www.plazi.org/taxpub"><tp:treatment-meta><kwd-group><label>Taxon classification</label><kwd><named-content xmlns:xlink="http://www.w3.org/1999/xlink" content-type="kingdom">Animalia</named-content></kwd><kwd><named-content xmlns:xlink="http://www.w3.org/1999/xlink" content-type="order">Hymenoptera</named-content></kwd><kwd><named-content xmlns:xlink="http://www.w3.org/1999/xlink" content-type="family">Chrysididae</named-content></kwd></kwd-group><mixed-citation publication-type="journal"><person-group><name><surname>Mita</surname><given-names>Toshiharu</given-names></name></person-group><article-title>Taxonomic study of <italic><tp:taxon-name><tp:taxon-name-part taxon-name-part-type="genus" reg="Baeosega">Baeosega</tp:taxon-name-part></tp:taxon-name></italic> and its allies, with description of a new species of <italic><tp:taxon-name><tp:taxon-name-part taxon-name-part-type="genus" reg="Nipponosega">Nipponosega</tp:taxon-name-part></tp:taxon-name></italic> (<tp:taxon-name><tp:taxon-name-part taxon-name-part-type="order">Hymenoptera</tp:taxon-name-part></tp:taxon-name>, <tp:taxon-name><tp:taxon-name-part taxon-name-part-type="family">Chrysididae</tp:taxon-name-part></tp:taxon-name>, <tp:taxon-name><tp:taxon-name-part taxon-name-part-type="subfamily">Amiseginae</tp:taxon-name-part></tp:taxon-name>)</article-title><source>Zookeys</source><day>31</day><month>5</month><year>2021</year><volume>1041</volume><fpage>1</fpage><lpage>25</lpage><pub-id pub-id-type="doi">10.3897/zookeys.1041.66267</pub-id></mixed-citation></tp:treatment-meta><tp:nomenclature><label>Genus</label><tp:taxon-name><object-id xmlns:xlink="http://www.w3.org/1999/xlink" content-type="arpha" xlink:type="simple">0C224E19-50AF-5C73-A50D-3DB05B211F27</object-id>
              <tp:taxon-name-part taxon-name-part-type="genus" reg="Okinawasega">Okinawasega</tp:taxon-name-part>
            </tp:taxon-name><tp:taxon-authority>Terayama</tp:taxon-authority><tp:nomenclature-citation-list><tp:nomenclature-citation><tp:taxon-name>
                  <tp:taxon-name-part taxon-name-part-type="genus" reg="Okinawasega">Okinawasega</tp:taxon-name-part>
                </tp:taxon-name><comment>Terayama, 1999: 99. Type species: <tp:taxon-name><tp:taxon-name-part taxon-name-part-type="genus" reg="Okinawasega">Okinawasega</tp:taxon-name-part> <tp:taxon-name-part taxon-name-part-type="species" reg="eguchii">eguchii</tp:taxon-name-part></tp:taxon-name> Terayama, 1999, original designation.</comment></tp:nomenclature-citation></tp:nomenclature-citation-list></tp:nomenclature><tp:treatment-sec sec-type="diagnosis" id="SECID0EOIAI"><title>Diagnosis.</title><p>General characters of <italic><tp:taxon-name><tp:taxon-name-part taxon-name-part-type="genus" reg="Okinawasega">Okinawasega</tp:taxon-name-part></tp:taxon-name></italic> are similar to those of <italic><tp:taxon-name><tp:taxon-name-part taxon-name-part-type="genus" reg="Baeosega">Baeosega</tp:taxon-name-part></tp:taxon-name></italic> and <italic><tp:taxon-name><tp:taxon-name-part taxon-name-part-type="genus" reg="Nipponosega">Nipponosega</tp:taxon-name-part></tp:taxon-name></italic>; however, there are some distinctive differences, e.g., the deep malar sulcus in the female, the elongated linear R1 in the male. For more details, see the diagnosis of <italic><tp:taxon-name><tp:taxon-name-part taxon-name-part-type="genus" reg="Baeosega">Baeosega</tp:taxon-name-part></tp:taxon-name></italic>.</p></tp:treatment-sec><tp:treatment-sec sec-type="description" id="SECID0EQJAI"><title>Description.</title><p><bold>Female.</bold> Clypeal apex not thickened; malar sulcus present (Fig. <xref ref-type="fig" rid="F10">10D</xref>); scapal basin shallow, cross-ridged, median longitudinal carina present; occipital carina absent but posterior margin of vertex forming distinct corner behind ocellar triangle; eye setose; flagellum fusiform, intermediate segments broader than long, and with ventral surface flattened. Mesosoma slender, punctate by dense punctures; pronotum with median groove and shallow pit before lateral lobe, as long as combined length of mesoscutum, mesoscutellum and metanotum; mesoscutum with notauli and without parapsides; posterolateral corner of mesoscutum not lobate; micropterous (Fig. <xref ref-type="fig" rid="F2">2C</xref>), forewing pads extending to posterior margin of mesoscutellum; mesopleuron with omaulus, without scrobal sulcus; metanotum triangular and small, slightly shorter than mesoscutellum; propodeum with long dorsal surface and a pair of recumbent teeth present, almost meeting together, dorsal posterolateral angles bluntly angulate, lateral and posterior surfaces abruptly declivous. Hind coxa with dorsobasal carina; tarsal claws without inner tooth. Metasoma smooth.</p><fig id="F10" position="float" orientation="portrait"><object-id xmlns:xlink="http://www.w3.org/1999/xlink" content-type="doi" xlink:type="simple">10.3897/zookeys.1041.66267.figure10</object-id><object-id xmlns:xlink="http://www.w3.org/1999/xlink" content-type="arpha" xlink:type="simple">BF144018-BF4A-5E08-8B53-C1A30D6FFB19</object-id><label>Figure 10.</label><caption><p><italic><tp:taxon-name><tp:taxon-name-part taxon-name-part-type="genus" reg="Okinawasega">Okinawasega</tp:taxon-name-part> <tp:taxon-name-part taxon-name-part-type="species" reg="eguchii">eguchii</tp:taxon-name-part></tp:taxon-name></italic> Terayama ♀ <bold>A</bold> head in frontal view <bold>B</bold> ditto, dorsal view <bold>C</bold> ditto, lateral view <bold>D</bold> ditto, malar space (arrow indicates malar sulcus) <bold>E</bold> mesosoma. Scale bars: 0.5 mm.</p></caption><graphic xmlns:xlink="http://www.w3.org/1999/xlink" xlink:href="zookeys-1041-001-g010.jpg" position="float" orientation="portrait" xlink:type="simple" id="oo_550160.jpg"><uri content-type="original_file" xlink:type="simple">https://binary.pensoft.net/fig/550160</uri></graphic></fig><p><bold>Male.</bold> Clypeal apex not thickened; scapal basin flat or weakly excavated, cross-ridged; malar sulcus present; occipital carina absent but posterior corner of vertex forming distinct corner behind ocellar triangle, occasionally trace of occipital carina present on upper gena; eye setose; antenna elongate, <abbrev xmlns:xlink="http://www.w3.org/1999/xlink" xlink:title="flagellomere numbers 3" id="ABBRID0EGLAI" xlink:type="simple">F3</abbrev> 3.5–4.3 × longer than wide. Mesosoma slender, dorsum punctate by dense punctures; pronotum with median groove and shallow pit before lateral lobe; pronotum as long as mesoscutum, 2/3 of combined length of mesoscutum, mesoscutellum; mesoscutum with notauli; parapsidal line faintly indicated; mesopleuron without omaulus and scrobal sulcus; metanotum approximately half mesoscutellum (Fig. <xref ref-type="fig" rid="F11">11E</xref>); a pair of recumbent teeth present, meeting or almost meeting together; propodeum with dorsal posterolateral angles bluntly angulate, posterior surface abruptly declivous; fully winged (Fig. <xref ref-type="fig" rid="F2">2D</xref>), pterostigma normal, with linear extension of R1 indicated, long (Fig. <xref ref-type="fig" rid="F11">11D</xref>, arrow); Rs extended by weakly curved dark streak; medial vein arising before cu-a. Hind coxa with dorsobasal carina; tarsal claws without inner tooth. Metasoma sparsely punctate with smooth interspaces.</p><fig id="F11" position="float" orientation="portrait"><object-id xmlns:xlink="http://www.w3.org/1999/xlink" content-type="doi" xlink:type="simple">10.3897/zookeys.1041.66267.figure11</object-id><object-id xmlns:xlink="http://www.w3.org/1999/xlink" content-type="arpha" xlink:type="simple">ADC64BB0-87DA-53BB-ACF0-81F2DC3475E1</object-id><label>Figure 11.</label><caption><p><italic><tp:taxon-name><tp:taxon-name-part taxon-name-part-type="genus" reg="Okinawasega">Okinawasega</tp:taxon-name-part> <tp:taxon-name-part taxon-name-part-type="species" reg="eguchii">eguchii</tp:taxon-name-part></tp:taxon-name></italic> Terayama ♂ <bold>A</bold> head in frontal view <bold>B</bold> ditto, dorsal view <bold>C</bold> ditto, lateral view <bold>D</bold> forewing <bold>E</bold> mesosoma. Scale bars: 0.5 mm.</p></caption><graphic xmlns:xlink="http://www.w3.org/1999/xlink" xlink:href="zookeys-1041-001-g011.jpg" position="float" orientation="portrait" xlink:type="simple" id="oo_550161.jpg"><uri content-type="original_file" xlink:type="simple">https://binary.pensoft.net/fig/550161</uri></graphic></fig></tp:treatment-sec><tp:treatment-sec sec-type="distribution" id="SECID0EYMAI"><title>Distribution.</title><p>Oriental region: Japan (Yaeyama Islands, southern Ryukyus).</p></tp:treatment-sec><tp:treatment-sec sec-type="host" id="SECID0E4MAI"><title>Hosts.</title><p>Unknown.</p></tp:treatment-sec><tp:treatment-sec sec-type="remarks" id="SECID0ECNAI"><title>Remarks.</title><p>The previous record of <italic><tp:taxon-name><tp:taxon-name-part taxon-name-part-type="genus" reg="Baeosega">Baeosega</tp:taxon-name-part></tp:taxon-name></italic> in southern Ryukyus (<xref ref-type="bibr" rid="B6">Kimsey 1995</xref>) should probably be attributed to <italic><tp:taxon-name><tp:taxon-name-part taxon-name-part-type="genus" reg="Okinawasega">Okinawasega</tp:taxon-name-part></tp:taxon-name></italic>.</p></tp:treatment-sec><tp:treatment-sec><!--Section generated to contain objects referenced in tp:taxon-treatment.--><fig id="F2" position="float" orientation="portrait"><object-id xmlns:xlink="http://www.w3.org/1999/xlink" content-type="doi" xlink:type="simple">10.3897/zookeys.1041.66267.figure2</object-id><object-id xmlns:xlink="http://www.w3.org/1999/xlink" content-type="arpha" xlink:type="simple">263F2BE6-353A-512B-8A50-9B411B570122</object-id><label>Figure 2.</label><caption><p>General habitus of <tp:taxon-name><tp:taxon-name-part taxon-name-part-type="subfamily">Amiseginae</tp:taxon-name-part></tp:taxon-name><bold>A</bold><italic><tp:taxon-name><tp:taxon-name-part taxon-name-part-type="genus" reg="Nipponosega">Nipponosega</tp:taxon-name-part> <tp:taxon-name-part taxon-name-part-type="species" reg="yamanei">yamanei</tp:taxon-name-part></tp:taxon-name></italic> Kurzenko &amp; Lelej, holotype ♀ <bold>B</bold> ditto, ♂ <bold>C</bold><italic><tp:taxon-name><tp:taxon-name-part taxon-name-part-type="genus" reg="Okinawasega">Okinawasega</tp:taxon-name-part> <tp:taxon-name-part taxon-name-part-type="species" reg="eguchii">eguchii</tp:taxon-name-part></tp:taxon-name></italic> Terayama ♀ <bold>D</bold> ditto, holotype ♂. Scale bars: 1.0 mm.</p></caption><graphic xmlns:xlink="http://www.w3.org/1999/xlink" xlink:href="zookeys-1041-001-g002.jpg" position="float" orientation="portrait" xlink:type="simple" id="oo_550152.jpg"><uri content-type="original_file" xlink:type="simple">https://binary.pensoft.net/fig/550152</uri></graphic></fig></tp:treatment-sec><ref-list><ref id="B6"><mixed-citation xmlns:xlink="http://www.w3.org/1999/xlink" xlink:type="simple"><person-group><name name-style="western"><surname>Kimsey</surname><given-names>LS</given-names></name></person-group> (<year>1995</year>) <article-title>New amisegine wasps from Southeast Asia (<tp:taxon-name><tp:taxon-name-part taxon-name-part-type="order">Hymenoptera</tp:taxon-name-part></tp:taxon-name>: <tp:taxon-name><tp:taxon-name-part taxon-name-part-type="family">Chrysididae</tp:taxon-name-part></tp:taxon-name>).</article-title><source>Entomological Society of Washington</source><volume>97</volume>: <fpage>590</fpage>–<lpage>595</lpage>.</mixed-citation></ref></ref-list></tp:taxon-treatment>
