# Supplementary material for: Taxonomic study of Baeosega and its allies, with description of a new species of Nipponosega (Hymenoptera, Chrysididae, Amiseginae)
Source: Zookeys. 2021 May 31;1041:1–25. doi: 10.3897/zookeys.1041.66267 (PMC8184732; doi:10.3897/zookeys.1041.66267)
Supplement: XML Treatment for Okinawasega eguchii [file zookeys.1041.66267-treatment9.xml]

<!DOCTYPE tp:taxon-treatment
  PUBLIC "-//TaxonX//DTD Taxonomic Treatment Publishing DTD v0 20100105//EN" "tax-treatment-NSO.dtd">
<tp:taxon-treatment xmlns:tp="http://www.plazi.org/taxpub"><tp:treatment-meta><kwd-group><label>Taxon classification</label><kwd><named-content xmlns:xlink="http://www.w3.org/1999/xlink" content-type="kingdom">Animalia</named-content></kwd><kwd><named-content xmlns:xlink="http://www.w3.org/1999/xlink" content-type="order">Hymenoptera</named-content></kwd><kwd><named-content xmlns:xlink="http://www.w3.org/1999/xlink" content-type="family">Chrysididae</named-content></kwd></kwd-group><mixed-citation publication-type="journal"><person-group><name><surname>Mita</surname><given-names>Toshiharu</given-names></name></person-group><article-title>Taxonomic study of <italic><tp:taxon-name><tp:taxon-name-part taxon-name-part-type="genus" reg="Baeosega">Baeosega</tp:taxon-name-part></tp:taxon-name></italic> and its allies, with description of a new species of <italic><tp:taxon-name><tp:taxon-name-part taxon-name-part-type="genus" reg="Nipponosega">Nipponosega</tp:taxon-name-part></tp:taxon-name></italic> (<tp:taxon-name><tp:taxon-name-part taxon-name-part-type="order">Hymenoptera</tp:taxon-name-part></tp:taxon-name>, <tp:taxon-name><tp:taxon-name-part taxon-name-part-type="family">Chrysididae</tp:taxon-name-part></tp:taxon-name>, <tp:taxon-name><tp:taxon-name-part taxon-name-part-type="subfamily">Amiseginae</tp:taxon-name-part></tp:taxon-name>)</article-title><source>Zookeys</source><day>31</day><month>5</month><year>2021</year><volume>1041</volume><fpage>1</fpage><lpage>25</lpage><pub-id pub-id-type="doi">10.3897/zookeys.1041.66267</pub-id></mixed-citation></tp:treatment-meta><tp:nomenclature><tp:taxon-name><object-id xmlns:xlink="http://www.w3.org/1999/xlink" content-type="arpha" xlink:type="simple">55D25615-6E2E-5FC4-85ED-0BA7C9071163</object-id>
              <tp:taxon-name-part taxon-name-part-type="genus" reg="Okinawasega">Okinawasega</tp:taxon-name-part>
              <tp:taxon-name-part taxon-name-part-type="species" reg="eguchii">eguchii</tp:taxon-name-part>
            </tp:taxon-name><tp:taxon-authority>Terayama, 1999</tp:taxon-authority><xref ref-type="fig" rid="F2">Figures 2C, D</xref><xref ref-type="fig" rid="F10">, 10</xref><xref ref-type="fig" rid="F11">, 11</xref><tp:nomenclature-citation-list><tp:nomenclature-citation><tp:taxon-name>
                  <tp:taxon-name-part taxon-name-part-type="genus" reg="Okinawasega">Okinawasega</tp:taxon-name-part> <tp:taxon-name-part taxon-name-part-type="species" reg="eguchii">eguchii</tp:taxon-name-part></tp:taxon-name><comment>Terayama, 1999: 100, holotype ♂, original designation. Type locality: Iriomote Island, Ryukyus, Japan.</comment></tp:nomenclature-citation></tp:nomenclature-citation-list></tp:nomenclature><tp:treatment-sec sec-type="material" id="SECID0EXPAI"><title>Specimens examined.</title><p><bold><italic>Holotype</italic>.</bold> Japan – <bold>Ryukyus</bold> ♂, “Holotype”, “<italic><tp:taxon-name><tp:taxon-name-part taxon-name-part-type="genus" reg="Okinawasega">Okinawasega</tp:taxon-name-part> <tp:taxon-name-part taxon-name-part-type="species" reg="eguchii">eguchii</tp:taxon-name-part></tp:taxon-name></italic> Terayama, 1999”, ”Genotype <italic><tp:taxon-name><tp:taxon-name-part taxon-name-part-type="genus" reg="Okinawasega">Okinawasega</tp:taxon-name-part></tp:taxon-name></italic> Terayama, 1999”, “Iriomote-jima, Yaeyama Is., Okinawa Pref.”, “Japan”, “1. XI. 1995, K. Eguchi leg.”, “951101, Iriomote Is., Q1” (NMHAH).</p><p><bold><italic>Other materials</italic>.</bold> Japan – <bold>Ryukyus</bold> 1♂, Shiramizu, Ishigaki Isl., 9.V.2004, T. Mita leg. (<named-content xmlns:xlink="http://www.w3.org/1999/xlink" content-type="dwc:institutional_code" xlink:type="simple">ELKU</named-content>); 7♂, same data, but 10.V.2004 (<named-content xmlns:xlink="http://www.w3.org/1999/xlink" content-type="dwc:institutional_code" xlink:type="simple">ELKU</named-content>); 4♂, same as above, but Mt. Omoto-dake, 15.V.2004, T. Tsuru leg. (<named-content xmlns:xlink="http://www.w3.org/1999/xlink" content-type="dwc:institutional_code" xlink:type="simple">ELKU</named-content>); 3♂, Aira-gawa, Iriomote Isl., 8–12.X.2004, <abbrev xmlns:xlink="http://www.w3.org/1999/xlink" xlink:title="flight interception traps" id="ABBRID0EORAI" xlink:type="simple">FIT</abbrev>, T. Ishikawa leg. (<named-content xmlns:xlink="http://www.w3.org/1999/xlink" content-type="dwc:institutional_code" xlink:type="simple">ELKU</named-content>); 1♂, same data, but 14.V.2014, T. Mita leg. (<named-content xmlns:xlink="http://www.w3.org/1999/xlink" content-type="dwc:institutional_code" xlink:type="simple">ELKU</named-content>); 17♂, same data, but 24–26.VI.2016, <abbrev xmlns:xlink="http://www.w3.org/1999/xlink" xlink:title="yellow pan traps" id="ABBRID0E3RAI" xlink:type="simple">YPT</abbrev>, K. Komeda leg. (<named-content xmlns:xlink="http://www.w3.org/1999/xlink" content-type="dwc:institutional_code" xlink:type="simple">ELKU</named-content>); 1♀24♂, same data, but 22–25.VI.2016 (<named-content xmlns:xlink="http://www.w3.org/1999/xlink" content-type="dwc:institutional_code" xlink:type="simple">ELKU</named-content>); 1♀, same data, but 4.VII.2017, T. Kawano leg. (<named-content xmlns:xlink="http://www.w3.org/1999/xlink" content-type="dwc:institutional_code" xlink:type="simple">ELKU</named-content>); 1♀, same island, but Mt. Tedou, 3.X.2017, K. Narita leg. (<named-content xmlns:xlink="http://www.w3.org/1999/xlink" content-type="dwc:institutional_code" xlink:type="simple">ELKU</named-content>).</p></tp:treatment-sec><tp:treatment-sec sec-type="diagnosis" id="SECID0EUSAI"><title>Diagnosis.</title><p>Conspicuous species in the southern Ryukyus (Japan). The female is blackish and covered with long setae, the body length is 3.5–3.6 mm. The male has long antennae and reddish body, the body length is 3.2–3.8 mm.</p></tp:treatment-sec><tp:treatment-sec sec-type="description" id="SECID0EZSAI"><title>Description.</title><p><bold>Female.</bold> Body length 3.5–3.6 mm. Head (Fig. <xref ref-type="fig" rid="F10">10A–D</xref>) densely punctate except scapal basin, 0.65–0.70 × as long as wide in dorsal view, 0.95–1.00 × as wide as deep in frontal view; punctures 0.3 <abbrev xmlns:xlink="http://www.w3.org/1999/xlink" xlink:title="anterior ocellus diameter" id="ABBRID0EFTAI" xlink:type="simple">MOD</abbrev>, almost contiguous but part of frons 1.0 puncture diameter apart each; scapal basin weakly excavated, transversely costate by fine grooves, with median unsculptured line; interspaces among punctures smooth; malar sulcus present (Fig. <xref ref-type="fig" rid="F10">10D</xref>); narrowest width of frons 0.3 × head width; <abbrev xmlns:xlink="http://www.w3.org/1999/xlink" xlink:title="maximum length of malar space" id="ABBRID0ENTAI" xlink:type="simple">MS</abbrev> 0.3 × as long as eye height; ocellar triangle acute, <abbrev xmlns:xlink="http://www.w3.org/1999/xlink" xlink:title="distance between median ocellus and lateral ocellus" id="ABBRID0ERTAI" xlink:type="simple">OL</abbrev> 1.0–1.2, <abbrev xmlns:xlink="http://www.w3.org/1999/xlink" xlink:title="distance between lateral ocellus to posterior margin of vertex or occipital carina" id="ABBRID0EVTAI" xlink:type="simple">OPL</abbrev> 2.3, <abbrev xmlns:xlink="http://www.w3.org/1999/xlink" xlink:title="distance between lateral ocelli" id="ABBRID0EZTAI" xlink:type="simple">POL</abbrev> 0.8–0.9, <abbrev xmlns:xlink="http://www.w3.org/1999/xlink" xlink:title="distance between lateral ocellus and compound eye" id="ABBRID0E4TAI" xlink:type="simple">OOL</abbrev> 0.4–0.5, <abbrev xmlns:xlink="http://www.w3.org/1999/xlink" xlink:title="anterior ocellus diameter" id="ABBRID0EBUAI" xlink:type="simple">MOD</abbrev> 0.5–0.7; occipital carina absent but posterior margin of vertex forming distinct corner behind ocellar triangle. Clypeus not distinctly thickened, with thin square transparent lobe. Mandible without inner tooth. Antenna stout, <abbrev xmlns:xlink="http://www.w3.org/1999/xlink" xlink:title="flagellomere numbers 2" id="ABBRID0EFUAI" xlink:type="simple">F2</abbrev>–<abbrev xmlns:xlink="http://www.w3.org/1999/xlink" xlink:title="flagellomere numbers 9" id="ABBRID0EJUAI" xlink:type="simple">F9</abbrev> wider than long; length (width) of <abbrev xmlns:xlink="http://www.w3.org/1999/xlink" xlink:title="flagellomere numbers 1" id="ABBRID0ENUAI" xlink:type="simple">F1</abbrev> to <abbrev xmlns:xlink="http://www.w3.org/1999/xlink" xlink:title="flagellomere numbers 4" id="ABBRID0ERUAI" xlink:type="simple">F4</abbrev> following ratio: 2.6–2.7 (1.1–1.2): 1.0 (1.3–1.4): 1.0 (1.4–1.5): 1.0 (1.5–1.7).</p><p>Pronotum (Fig. <xref ref-type="fig" rid="F10">10E</xref>) covered with densely located punctures, punctures same with those on head in size but deeper, slightly smaller mesad, somewhat longitudinally contiguous; medial longitudinal groove present on posterior 1/3 but polished strip leaching ca. 2/3; length of pronotum mesad 0.7–0.8 × as long as wide, 1.1–1.3 × mesoscutum plus mesoscutellum. Mesoscutum roughly puncto-reticulate, punctures 0.7 × larger than those on pronotum; notauli complete, diverging anteriorly. Mesoscutellum punctate as mesoscutum, 0.5–0.6 × longer than mesoscutum. Mesopleuron densely punctate; punctures larger, 0.7 <abbrev xmlns:xlink="http://www.w3.org/1999/xlink" xlink:title="anterior ocellus diameter" id="ABBRID0E2UAI" xlink:type="simple">MOD</abbrev>. Metanotum triangular, 0.7–0.9 × mesoscutellum mesad, punctate by shallow punctures. Propodeum with dorsal, posterior and lateral surface transversely rugose by obscure striae; median longitudinal carina present; metapleural region polished, finely rugose behind meso-metapleural suture, carinated above metacoxa; postero-lateral corner forming dully angle.</p><p>Metasoma smooth, sparsely covered with long setae; setae 3 × longer than <abbrev xmlns:xlink="http://www.w3.org/1999/xlink" xlink:title="anterior ocellus diameter" id="ABBRID0EBVAI" xlink:type="simple">MOD</abbrev>.</p><p><bold><italic>Color</italic>.</bold> Head, mesosoma and metasoma black but lateral surface of <abbrev xmlns:xlink="http://www.w3.org/1999/xlink" xlink:title="metasomal tergite numbers 1" id="ABBRID0EMVAI" xlink:type="simple">T1</abbrev> brown, S1 dark brown. Antenna black but scape dark brown, pedicel and <abbrev xmlns:xlink="http://www.w3.org/1999/xlink" xlink:title="flagellomere numbers 1" id="ABBRID0EQVAI" xlink:type="simple">F1</abbrev> brown. Mandible pale brown with apex black. Maxillary and labial palpi brown. Tegula and wings dark brown. Coxae and trochanters testaceous; remainder of fore and middle legs brown; remainder of hind leg dark brown.</p><p><bold>Male.</bold> Body length 3.6–3.7 mm. Head (Fig. <xref ref-type="fig" rid="F11">11A–C</xref>) densely punctate except scapal basin, 0.59–0.66 × as long as wide in dorsal view, 1.14–1.21 × as wide as deep in frontal view; punctures 0.2–0.3 <abbrev xmlns:xlink="http://www.w3.org/1999/xlink" xlink:title="anterior ocellus diameter" id="ABBRID0E3VAI" xlink:type="simple">MOD</abbrev>, interspaces ca. 0.3–1.0 puncture diameter; scapal basin faintly excavated, transversely rugose with median unsculptured line; <abbrev xmlns:xlink="http://www.w3.org/1999/xlink" xlink:title="maximum length of malar space" id="ABBRID0EAWAI" xlink:type="simple">MS</abbrev> 0.4–0.5 × as long as eye height; narrowest width of frons 0.63–0.76 × head width; ocellar triangle obtuse, <abbrev xmlns:xlink="http://www.w3.org/1999/xlink" xlink:title="distance between median ocellus and lateral ocellus" id="ABBRID0EEWAI" xlink:type="simple">OL</abbrev> 0.8–1.0, <abbrev xmlns:xlink="http://www.w3.org/1999/xlink" xlink:title="distance between lateral ocellus to posterior margin of vertex or occipital carina" id="ABBRID0EIWAI" xlink:type="simple">OPL</abbrev> 2.3–3.0, <abbrev xmlns:xlink="http://www.w3.org/1999/xlink" xlink:title="distance between lateral ocelli" id="ABBRID0EMWAI" xlink:type="simple">POL</abbrev> 1.3–1.5, <abbrev xmlns:xlink="http://www.w3.org/1999/xlink" xlink:title="distance between lateral ocellus and compound eye" id="ABBRID0EQWAI" xlink:type="simple">OOL</abbrev> 0.05, <abbrev xmlns:xlink="http://www.w3.org/1999/xlink" xlink:title="anterior ocellus diameter" id="ABBRID0EUWAI" xlink:type="simple">MOD</abbrev> 0.8; occipital carina absent but posterior corner of vertex forming distinct corner behind ocellar triangle, occasionally trace of occipital carina present on upper gena. Clypeus thin. Mandible distally truncate. Antenna cylindrical, flagellum densely covered with long setae; length of setae ca. 0.8 × flagellomere diameter; length (width) of <abbrev xmlns:xlink="http://www.w3.org/1999/xlink" xlink:title="flagellomere numbers 1" id="ABBRID0EYWAI" xlink:type="simple">F1</abbrev> to <abbrev xmlns:xlink="http://www.w3.org/1999/xlink" xlink:title="flagellomere numbers 4" id="ABBRID0E3WAI" xlink:type="simple">F4</abbrev> following ratio: 4.3–4.7 (0.7–1.0): 3.0 (0.7–1.0): 3.0 (0.7–0.8): 2.8–3.0 (0.7–0.8).</p><p>Pronotum (Fig. <xref ref-type="fig" rid="F11">11E</xref>) punctate as vertex; medial longitudinal groove variable, present posterior 1/3 to reaching anterior margin of disc; length of pronotum mesad 0.7–0.8 × as long as wide, 0.9–1.1 × mesoscutum. Mesoscutum punctate as head, but punctures slightly smaller than those on vertex, 0.2–0.5 puncture diameter apart; notauli complete, diverging anteriorly. Mesoscutellum scattered with shallow punctures with polished interspace, 0.50–0.58 × longer than mesoscutum. Mesopleuron punctate with polished interspace; punctures slightly larger than those on pronotum, 0.3–1.0 puncture diameter apart; subalar fossa indicated by continuous row of punctures or groove, rarely absent; usually surface near pleural suture polished, without punctures. Metanotum 0.48–0.60 × mesoscutellum, punctate as mesoscutellum. Propodeum (Fig. <xref ref-type="fig" rid="F11">11E</xref>) postero-laterally forming dull corner; dorsal surface reticulate-rugose with median and usually two pairs of longitudinal carinae present; transverse carina present between dorsal and posterior surface; posterior and lateral surface reticulate-rugose; median longitudinal carina present on posterior surface; metapleural region polished, more or less rugose and longitudinally excavated behind meso-metapleural suture, carinated above hind coxa. Pterostigma narrow, with linear extension of R1 indicated, long (Fig. <xref ref-type="fig" rid="F11">11D</xref>, arrow); Rs extended by weakly curved dark streak; medial vein arising before cu-a. Hind coxa with dorsobasal carina; tarsal claws without inner tooth.</p><p><bold><italic>Color</italic>.</bold> Head black. Antenna dark brown, rarely blackish. Mandible testaceous with apex dark brown. Maxillary and labial palpus testaceous. Mesosoma mostly reddish to dark reddish except mesoscutum black, tegula brown, propodeum with posterior surface darker, rarely entirely blackish; rarely dorsum of mesosoma blackish. Wings faintly tinged with brown; veins brown, rarely dark brown. Legs testaceous. Metasoma blackish except anterior polished surface of <abbrev xmlns:xlink="http://www.w3.org/1999/xlink" xlink:title="metasomal tergite numbers 1" id="ABBRID0EVXAI" xlink:type="simple">T1</abbrev> brownish.</p></tp:treatment-sec><tp:treatment-sec sec-type="distribution" id="SECID0EZXAI"><title>Distribution.</title><p>Japan: Yaeyama Islands, Southern Ryukyus (Ishigaki Isl., Iriomote Isl.)</p></tp:treatment-sec><tp:treatment-sec sec-type="remarks" id="SECID0E5XAI"><title>Remarks.</title><p>No species in <italic><tp:taxon-name><tp:taxon-name-part taxon-name-part-type="genus" reg="Baeosega">Baeosega</tp:taxon-name-part></tp:taxon-name></italic>-related genera are known from Ishigaki-jima and Iriomote-jima except for the male of <italic><tp:taxon-name><tp:taxon-name-part taxon-name-part-type="genus" reg="Okinawasega">Okinawasega</tp:taxon-name-part> <tp:taxon-name-part taxon-name-part-type="species" reg="eguchii">eguchii</tp:taxon-name-part></tp:taxon-name></italic> Terayama. The newly found female was clearly related to <italic><tp:taxon-name><tp:taxon-name-part taxon-name-part-type="genus" reg="Baeosega">Baeosega</tp:taxon-name-part></tp:taxon-name></italic>, and was therefore assigned to <italic><tp:taxon-name><tp:taxon-name-part taxon-name-part-type="genus" reg="Okinawasega">Okinawasega</tp:taxon-name-part></tp:taxon-name></italic>. Compared to males, females are seldom collected. The females actively walk on the ground surface and sometimes leap a small distance.</p></tp:treatment-sec><tp:treatment-sec><!--Section generated to contain objects referenced in tp:taxon-treatment.--><fig id="F2" position="float" orientation="portrait"><object-id xmlns:xlink="http://www.w3.org/1999/xlink" content-type="doi" xlink:type="simple">10.3897/zookeys.1041.66267.figure2</object-id><object-id xmlns:xlink="http://www.w3.org/1999/xlink" content-type="arpha" xlink:type="simple">263F2BE6-353A-512B-8A50-9B411B570122</object-id><label>Figure 2.</label><caption><p>General habitus of <tp:taxon-name><tp:taxon-name-part taxon-name-part-type="subfamily">Amiseginae</tp:taxon-name-part></tp:taxon-name><bold>A</bold><italic><tp:taxon-name><tp:taxon-name-part taxon-name-part-type="genus" reg="Nipponosega">Nipponosega</tp:taxon-name-part> <tp:taxon-name-part taxon-name-part-type="species" reg="yamanei">yamanei</tp:taxon-name-part></tp:taxon-name></italic> Kurzenko &amp; Lelej, holotype ♀ <bold>B</bold> ditto, ♂ <bold>C</bold><italic><tp:taxon-name><tp:taxon-name-part taxon-name-part-type="genus" reg="Okinawasega">Okinawasega</tp:taxon-name-part> <tp:taxon-name-part taxon-name-part-type="species" reg="eguchii">eguchii</tp:taxon-name-part></tp:taxon-name></italic> Terayama ♀ <bold>D</bold> ditto, holotype ♂. Scale bars: 1.0 mm.</p></caption><graphic xmlns:xlink="http://www.w3.org/1999/xlink" xlink:href="zookeys-1041-001-g002.jpg" position="float" orientation="portrait" xlink:type="simple" id="oo_550152.jpg"><uri content-type="original_file" xlink:type="simple">https://binary.pensoft.net/fig/550152</uri></graphic></fig><fig id="F10" position="float" orientation="portrait"><object-id xmlns:xlink="http://www.w3.org/1999/xlink" content-type="doi" xlink:type="simple">10.3897/zookeys.1041.66267.figure10</object-id><object-id xmlns:xlink="http://www.w3.org/1999/xlink" content-type="arpha" xlink:type="simple">BF144018-BF4A-5E08-8B53-C1A30D6FFB19</object-id><label>Figure 10.</label><caption><p><italic><tp:taxon-name><tp:taxon-name-part taxon-name-part-type="genus" reg="Okinawasega">Okinawasega</tp:taxon-name-part> <tp:taxon-name-part taxon-name-part-type="species" reg="eguchii">eguchii</tp:taxon-name-part></tp:taxon-name></italic> Terayama ♀ <bold>A</bold> head in frontal view <bold>B</bold> ditto, dorsal view <bold>C</bold> ditto, lateral view <bold>D</bold> ditto, malar space (arrow indicates malar sulcus) <bold>E</bold> mesosoma. Scale bars: 0.5 mm.</p></caption><graphic xmlns:xlink="http://www.w3.org/1999/xlink" xlink:href="zookeys-1041-001-g010.jpg" position="float" orientation="portrait" xlink:type="simple" id="oo_550160.jpg"><uri content-type="original_file" xlink:type="simple">https://binary.pensoft.net/fig/550160</uri></graphic></fig><fig id="F11" position="float" orientation="portrait"><object-id xmlns:xlink="http://www.w3.org/1999/xlink" content-type="doi" xlink:type="simple">10.3897/zookeys.1041.66267.figure11</object-id><object-id xmlns:xlink="http://www.w3.org/1999/xlink" content-type="arpha" xlink:type="simple">ADC64BB0-87DA-53BB-ACF0-81F2DC3475E1</object-id><label>Figure 11.</label><caption><p><italic><tp:taxon-name><tp:taxon-name-part taxon-name-part-type="genus" reg="Okinawasega">Okinawasega</tp:taxon-name-part> <tp:taxon-name-part taxon-name-part-type="species" reg="eguchii">eguchii</tp:taxon-name-part></tp:taxon-name></italic> Terayama ♂ <bold>A</bold> head in frontal view <bold>B</bold> ditto, dorsal view <bold>C</bold> ditto, lateral view <bold>D</bold> forewing <bold>E</bold> mesosoma. Scale bars: 0.5 mm.</p></caption><graphic xmlns:xlink="http://www.w3.org/1999/xlink" xlink:href="zookeys-1041-001-g011.jpg" position="float" orientation="portrait" xlink:type="simple" id="oo_550161.jpg"><uri content-type="original_file" xlink:type="simple">https://binary.pensoft.net/fig/550161</uri></graphic></fig></tp:treatment-sec></tp:taxon-treatment>
